# Supplementary material for: Scalable cell-specific coexpression networks for granular regulatory pattern discovery with NeighbourNet
Source: Genome Res. 2026 Apr;36(4):785–801. doi: 10.1101/gr.281171.125 (PMC13138013; doi:10.1101/gr.281171.125)
Supplement: Supplement 1 [file Supplemental_Code.zip]

Archive with 192 entries (145 files):
- code/
- code/.Rhistory
- code/20240910.R
- code/20241231.R
- code/code.Rproj
- code/csnanalysis.m
- code/csndm.m
- code/Figure2.R
- code/Figure3-S2.R
- code/Figure4-S3.R
- code/FigureS1.R
- code/FigureS4.R
- code/FigureS5.R
- code/FigureS6.R
- code/FigureS7.R
- code/loccsn.ipynb
- code/ReadMe.txt
- code/.Rproj.user/
- code/.Rproj.user/16EB0D6C/
- code/.Rproj.user/16EB0D6C/rmd-outputs
- code/.Rproj.user/16EB0D6C/saved_source_markers
- code/.Rproj.user/16EB0D6C/bibliography-index/
- code/.Rproj.user/16EB0D6C/ctx/
- code/.Rproj.user/16EB0D6C/explorer-cache/
- code/.Rproj.user/16EB0D6C/pcs/
- code/.Rproj.user/16EB0D6C/pcs/files-pane.pper
- code/.Rproj.user/16EB0D6C/pcs/source-pane.pper
- code/.Rproj.user/16EB0D6C/pcs/windowlayoutstate.pper
- code/.Rproj.user/16EB0D6C/pcs/workbench-pane.pper
- code/.Rproj.user/16EB0D6C/presentation/
- code/.Rproj.user/16EB0D6C/profiles-cache/
- code/.Rproj.user/16EB0D6C/sources/
- code/.Rproj.user/16EB0D6C/sources/per/
- code/.Rproj.user/16EB0D6C/sources/per/t/
- code/.Rproj.user/16EB0D6C/sources/per/t/5115FC25
- code/.Rproj.user/16EB0D6C/sources/per/t/5115FC25-contents
- code/.Rproj.user/16EB0D6C/sources/per/t/579FD7D5
- code/.Rproj.user/16EB0D6C/sources/per/t/579FD7D5-contents
- code/.Rproj.user/16EB0D6C/sources/per/t/80BDBE61
- code/.Rproj.user/16EB0D6C/sources/per/t/80BDBE61-contents
- code/.Rproj.user/16EB0D6C/sources/per/u/
- code/.Rproj.user/16EB0D6C/sources/prop/
- code/.Rproj.user/16EB0D6C/sources/prop/3D4BF4C7
- code/.Rproj.user/16EB0D6C/sources/prop/6BDE3F0C
- code/.Rproj.user/16EB0D6C/sources/prop/B65A5897
- code/.Rproj.user/16EB0D6C/sources/prop/CC51CC38
- code/.Rproj.user/16EB0D6C/sources/prop/D037707F
- code/.Rproj.user/16EB0D6C/sources/prop/INDEX
- code/.Rproj.user/16EB0D6C/tutorial/
- code/.Rproj.user/16EB0D6C/viewer-cache/
- code/.Rproj.user/998FA136/
- code/.Rproj.user/998FA136/rmd-outputs
- code/.Rproj.user/998FA136/saved_source_markers
- code/.Rproj.user/998FA136/bibliography-index/
- code/.Rproj.user/998FA136/ctx/
- code/.Rproj.user/998FA136/explorer-cache/
- code/.Rproj.user/998FA136/pcs/
- code/.Rproj.user/998FA136/pcs/files-pane.pper
- code/.Rproj.user/998FA136/pcs/source-pane.pper
- code/.Rproj.user/998FA136/pcs/windowlayoutstate.pper
- code/.Rproj.user/998FA136/pcs/workbench-pane.pper
- code/.Rproj.user/998FA136/presentation/
- code/.Rproj.user/998FA136/profiles-cache/
- code/.Rproj.user/998FA136/sources/
- code/.Rproj.user/998FA136/sources/per/
- code/.Rproj.user/998FA136/sources/per/t/
- code/.Rproj.user/998FA136/sources/per/t/179D8416
- code/.Rproj.user/998FA136/sources/per/t/179D8416-contents
- code/.Rproj.user/998FA136/sources/per/t/33A9CE7F
- code/.Rproj.user/998FA136/sources/per/t/33A9CE7F-contents
- code/.Rproj.user/998FA136/sources/per/t/4F000ACC
- code/.Rproj.user/998FA136/sources/per/t/4F000ACC-contents
- code/.Rproj.user/998FA136/sources/per/t/531CECE6
- code/.Rproj.user/998FA136/sources/per/t/531CECE6-contents
- code/.Rproj.user/998FA136/sources/per/t/78E8D733
- code/.Rproj.user/998FA136/sources/per/t/78E8D733-contents
- code/.Rproj.user/998FA136/sources/per/u/
- code/.Rproj.user/998FA136/sources/prop/
- code/.Rproj.user/998FA136/sources/prop/473E263D
- code/.Rproj.user/998FA136/sources/prop/47DDC8B6
- code/.Rproj.user/998FA136/sources/prop/5F958178
- code/.Rproj.user/998FA136/sources/prop/BA380B68
- code/.Rproj.user/998FA136/sources/prop/C8585CC2
- code/.Rproj.user/998FA136/sources/prop/INDEX
- code/.Rproj.user/998FA136/tutorial/
- code/.Rproj.user/998FA136/viewer-cache/
- code/.Rproj.user/shared/
- code/.Rproj.user/shared/notebooks/
- code/.Rproj.user/shared/notebooks/patch-chunk-names
- code/.Rproj.user/shared/notebooks/paths
- code/NeighbourNet-1.01/
- code/NeighbourNet-1.01/.gitignore
- code/NeighbourNet-1.01/DESCRIPTION
- code/NeighbourNet-1.01/NAMESPACE
- code/NeighbourNet-1.01/NeighbourNet.Rproj
- code/NeighbourNet-1.01/README.md
- code/NeighbourNet-1.01/_pkgdown.yml
- code/NeighbourNet-1.01/.github/
- code/NeighbourNet-1.01/.github/.gitignore
- code/NeighbourNet-1.01/.github/workflows/
- code/NeighbourNet-1.01/.github/workflows/pkgdown.yaml
- code/NeighbourNet-1.01/data/
- code/NeighbourNet-1.01/data/gene.list.rda
- code/NeighbourNet-1.01/data/gr.graph.rda
- code/NeighbourNet-1.01/data/receptor.ppr.rda
- code/NeighbourNet-1.01/data/sig.graph.rda
- code/NeighbourNet-1.01/inst/
- code/NeighbourNet-1.01/inst/CITATION
- code/NeighbourNet-1.01/man/
- code/NeighbourNet-1.01/man/build.graph.Rd
- code/NeighbourNet-1.01/man/build.meta.network.Rd
- code/NeighbourNet-1.01/man/find.significant.pcs.Rd
- code/NeighbourNet-1.01/man/gene.list.Rd
- code/NeighbourNet-1.01/man/get.gr.adj.Rd
- code/NeighbourNet-1.01/man/get.network.Rd
- code/NeighbourNet-1.01/man/get.prior.model.Rd
- code/NeighbourNet-1.01/man/gg.color.spec.Rd
- code/NeighbourNet-1.01/man/npca.Rd
- code/NeighbourNet-1.01/man/pkn.Rd
- code/NeighbourNet-1.01/man/prepare.graph.Rd
- code/NeighbourNet-1.01/man/prepare.reg.Rd
- code/NeighbourNet-1.01/man/prepare.seurat.Rd
- code/NeighbourNet-1.01/man/prepare.visualise.Rd
- code/NeighbourNet-1.01/man/receptor.activity.Rd
- code/NeighbourNet-1.01/man/receptor.ppr.Rd
- code/NeighbourNet-1.01/man/reexports.Rd
- code/NeighbourNet-1.01/man/run.nn.reg.Rd
- code/NeighbourNet-1.01/man/select.cell.Rd
- code/NeighbourNet-1.01/man/select.central.genes.Rd
- code/NeighbourNet-1.01/man/select.gene.Rd
- code/NeighbourNet-1.01/man/set.defaults.Rd
- code/NeighbourNet-1.01/man/topn.Rd
- code/NeighbourNet-1.01/man/visualise.network.Rd
- code/NeighbourNet-1.01/misc/
- code/NeighbourNet-1.01/misc/acessibility.md
- code/NeighbourNet-1.01/misc/investigate.pruning.md
- code/NeighbourNet-1.01/misc/investigate.pruning.Rmd
- code/NeighbourNet-1.01/misc/luad.rda
- code/NeighbourNet-1.01/misc/README.Rmd
- code/NeighbourNet-1.01/misc/script.new.R
- code/NeighbourNet-1.01/misc/script.R
- code/NeighbourNet-1.01/misc/test.R
- code/NeighbourNet-1.01/misc/vignettes.for.script.md
- code/NeighbourNet-1.01/misc/vignettes.for.script.Rmd
- code/NeighbourNet-1.01/misc/investigate.pruning_files/
- code/NeighbourNet-1.01/misc/investigate.pruning_files/figure-markdown_github/
- code/NeighbourNet-1.01/misc/investigate.pruning_files/figure-markdown_github/unnamed-chunk-10-1.png
- code/NeighbourNet-1.01/misc/investigate.pruning_files/figure-markdown_github/unnamed-chunk-11-1.png
- code/NeighbourNet-1.01/misc/investigate.pruning_files/figure-markdown_github/unnamed-chunk-12-1.png
- code/NeighbourNet-1.01/misc/investigate.pruning_files/figure-markdown_github/unnamed-chunk-13-1.png
- code/NeighbourNet-1.01/misc/investigate.pruning_files/figure-markdown_github/unnamed-chunk-6-1.png
- code/NeighbourNet-1.01/misc/investigate.pruning_files/figure-markdown_github/unnamed-chunk-7-1.png
- code/NeighbourNet-1.01/misc/investigate.pruning_files/figure-markdown_github/unnamed-chunk-8-1.png
- code/NeighbourNet-1.01/misc/investigate.pruning_files/figure-markdown_github/unnamed-chunk-9-1.png
- code/NeighbourNet-1.01/misc/logo/
- code/NeighbourNet-1.01/misc/logo/An_cell_specific_network.png
- code/NeighbourNet-1.01/misc/logo/NNet.png
- code/NeighbourNet-1.01/misc/vignettes.for.script_files/
- code/NeighbourNet-1.01/misc/vignettes.for.script_files/figure-markdown_github/
- code/NeighbourNet-1.01/misc/vignettes.for.script_files/figure-markdown_github/unnamed-chunk-21-1.png
- code/NeighbourNet-1.01/misc/vignettes.for.script_files/figure-markdown_github/unnamed-chunk-22-1.png
- code/NeighbourNet-1.01/misc/vignettes.for.script_files/figure-markdown_github/unnamed-chunk-23-1.png
- code/NeighbourNet-1.01/misc/vignettes.for.script_files/figure-markdown_github/unnamed-chunk-25-1.png
- code/NeighbourNet-1.01/R/
- code/NeighbourNet-1.01/R/build.graph.R
- code/NeighbourNet-1.01/R/builds.R
- code/NeighbourNet-1.01/R/gene.list.R
- code/NeighbourNet-1.01/R/get.gr.adj.R
- code/NeighbourNet-1.01/R/get.network.R
- code/NeighbourNet-1.01/R/get.prior.model.R
- code/NeighbourNet-1.01/R/gg.color.spec.R
- code/NeighbourNet-1.01/R/network.embedding.R
- code/NeighbourNet-1.01/R/npca.R
- code/NeighbourNet-1.01/R/pkn.R
- code/NeighbourNet-1.01/R/prepare.graph.R
- code/NeighbourNet-1.01/R/prepare.reg.R
- code/NeighbourNet-1.01/R/prepare.seurat.R
- code/NeighbourNet-1.01/R/prepare.visualise.R
- code/NeighbourNet-1.01/R/receptor.activity.R
- code/NeighbourNet-1.01/R/receptor.ppr.R
- code/NeighbourNet-1.01/R/run.nn.reg.R
- code/NeighbourNet-1.01/R/select.cell.R
- code/NeighbourNet-1.01/R/select.central.genes.R
- code/NeighbourNet-1.01/R/select.gene.R
- code/NeighbourNet-1.01/R/set.defaults.R
- code/NeighbourNet-1.01/R/topn.R
- code/NeighbourNet-1.01/R/visualise.network.R
- code/NeighbourNet-1.01/vignettes/
- code/NeighbourNet-1.01/vignettes/articles/
- code/NeighbourNet-1.01/vignettes/articles/.gitignore
- code/NeighbourNet-1.01/vignettes/articles/cell-cycle.Rmd
- code/NeighbourNet-1.01/vignettes/articles/nestorawa_forcellcycle_expressionMatrix.txt
