# Supplementary material for: Scalable cell-specific coexpression networks for granular regulatory pattern discovery with NeighbourNet
Source: Genome Res. 2026 Apr;36(4):785–801. doi: 10.1101/gr.281171.125 (PMC13138013; doi:10.1101/gr.281171.125)
Supplement: Supplement 1 [file Supplemental_Code.zip › code/csnanalysis.m]

addpath('/data/gpfs/projects/punim1662/yidi_projects/grn/response/');
filename = 'logcount.pmbc.tsv';
data = readtable(filename, 'FileType', 'text', 'Delimiter', '\t'); 
data = data{:,2:end};
data = double(data);
tic;
csndm(data, 0.01, 0.1, 1);
toc;
%csnet(data, [], 0.01, 0.1, 1);
%writematrix(ans, 'csndm.tsv','Delimiter','\t');
