# Supplementary material for: Scalable cell-specific coexpression networks for granular regulatory pattern discovery with NeighbourNet
Source: Genome Res. 2026 Apr;36(4):785–801. doi: 10.1101/gr.281171.125 (PMC13138013; doi:10.1101/gr.281171.125)
Supplement: Supplement 1 [file Supplemental_Code.zip › code/csndm.m]

function ndm = csndm(data,alpha,boxsize,normalize)
%Construction of network degree matrix
%The function performs the transformation from gene expression matrix to
%network degree matrix (ndm).
%data: Gene expression matrix (TPM/FPKM/count), rows = genes, columns = cells
%alpha: Significant level (eg. 0.001, 0.01, 0.05 ...), Default = 0.01
%boxsize: Size of neighborhood, Default = 0.1 (nx(k) = ny(k) = 0.1*n)
%normalize: 1 result is normalized (Default); 0 result is not normalized
if nargin < 4 || isempty(normalize)
 normalize = 1;
end
if nargin < 3 || isempty(boxsize)
 boxsize = 0.1;
end
if nargin <2 || isempty(alpha)
 alpha = 0.01;
end
%Define the neighborhood of each plot
[n1,n2] = size(data);
upper = zeros(n1,n2);
lower = zeros(n1,n2);
for i = 1 : n1
 [s1,s2] = sort(data(i,:));
 n0 = n2-sum(sign(s1));
 h = round(boxsize/2*sum(sign(s1)));
 k = 1;
 while k <= n2
 s = 0;
 while k+s+1 <= n2 && s1(k+s+1) == s1(k)
 s = s+1;
 end
 if s >= h
 upper(i,s2(k:k+s)) = data(i,s2(k));
 lower(i,s2(k:k+s)) = data(i,s2(k));
 else
 upper(i,s2(k:k+s)) = data(i,s2(min(n2,k+s+h)));
 lower(i,s2(k:k+s)) = data(i,s2(max(n0*(n0>h)+1,k-h)));
 end
 k = k+s+1;
 end
end

%If gene expression matrix is sparse, use the sparse matrix will accelerate
%the calculation and reduce memory footprint
%data = sparse(data); upper = sparse(upper); lower = sparse(lower);
%Construction of network degree matrix
ndm = zeros(n1,n2);
B = zeros(n1,n2);
p = -icdf('norm',alpha,0,1);
for k = 1 : n2
 for j = 1 : n2
 B(:,j) = data(:,j) <= upper(:,k) & data(:,j) >= lower(:,k) & data(:,k);
 end
 %B = sparse(B);
 a = sum(B,2);
 csn = (B*B'*n2-a*a')./sqrt((a*a').*((n2-a)*(n2-a)')/(n2-1)+eps);
 csn = (csn > p);
 ndm(:,k) = sum(csn,2) - diag(csn);
 disp(['Cell ' num2str(k) ' is completed']);
end
%Normalization of network degree matrix
if normalize
 ndm = bsxfun(@rdivide,ndm,sum(ndm))*mean(sum(sign(ndm)))^2/2000;
end
