# Supplementary material for: Scalable cell-specific coexpression networks for granular regulatory pattern discovery with NeighbourNet
Source: Genome Res. 2026 Apr;36(4):785–801. doi: 10.1101/gr.281171.125 (PMC13138013; doi:10.1101/gr.281171.125)
Supplement: Supplement 1 [file Supplemental_Code.zip › code/loccsn.ipynb]

# %% [code]
import locCSN
import pandas as pd
import time
import numpy as np

# %% [code]
X = pd.read_csv("/data/gpfs/projects/punim1662/yidi_projects/grn/response/logcount.pmbc.tsv", sep='\t')
X = X.to_numpy()


# %% [code]
start = time.time()
csn_dec = locCSN.csn(X, dev = True)
end = time.time()
print(end - start) 

# %% [code]
x = ((csn_dec[0] + csn_dec[0].T)/2).sum(axis=0)
for i in range(2638)[1:]:
    x = np.r_[x, ((csn_dec[i] + csn_dec[i].T)/2).sum(axis=0)]

# %% [code]
x

# %% [code]
np.savetxt('/data/gpfs/projects/punim1662/yidi_projects/grn/response/loc.csndm.tsv', x, delimiter='\t', fmt='%f')
