# Supplementary material for: Scalable cell-specific coexpression networks for granular regulatory pattern discovery with NeighbourNet
Source: Genome Res. 2026 Apr;36(4):785–801. doi: 10.1101/gr.281171.125 (PMC13138013; doi:10.1101/gr.281171.125)
Supplement: Supplement 1 [file Supplemental_Code.zip › code/ReadMe.txt]

# Scripts for generating figures in this manuscript
Figure2.R
Figure3-S2.R
Figure4-S3.R
FigureS1.R
FigureS4.R
FigureS5.R
FigureS6.R
FigureS7.R

# The script for running oCSN
csnanalysis.m

# The script for running locCSN
loccsn.ipynb

# NeighbourNet source code for development
20240910.R (Pruning method 1)
20241231.R (Pruning method 2)

# NeighbourNet Package (Not used in this manuscript)
NeighbourNet-1.01.zip
