# Supplementary material for: Scalable cell-specific coexpression networks for granular regulatory pattern discovery with NeighbourNet
Source: Genome Res. 2026 Apr;36(4):785–801. doi: 10.1101/gr.281171.125 (PMC13138013; doi:10.1101/gr.281171.125)
Supplement: Supplement 1 [file Supplemental_Code.zip › code/NeighbourNet-1.01/NAMESPACE]

# Generated by roxygen2: do not edit by hand

export("%>%")
export(build.graph)
export(build.meta.network)
export(build.meta.response)
export(get.gr.adj)
export(get.network)
export(get.prior.model)
export(gg.color.spec)
export(npca)
export(prepare.graph)
export(prepare.reg)
export(prepare.seurat)
export(prepare.visualise)
export(receptor.activity)
export(run.nn.reg)
export(select.cell)
export(select.central.genes)
export(select.gene)
export(set.defaults)
export(topn)
export(visualise.network)
import(Matrix)
import(ggplot2)
importFrom(magrittr,"%>%")
importFrom(magrittr,`%>%`)
