# Supplementary material for: Scalable cell-specific coexpression networks for granular regulatory pattern discovery with NeighbourNet
Source: Genome Res. 2026 Apr;36(4):785–801. doi: 10.1101/gr.281171.125 (PMC13138013; doi:10.1101/gr.281171.125)
Supplement: Supplement 1 [file Supplemental_Code.zip › code/NeighbourNet-1.01/.github/workflows/pkgdown.yaml]

# Workflow derived from https://github.com/r-lib/actions/tree/v2/examples
# Need help debugging build failures? Start at https://github.com/r-lib/actions#where-to-find-help
on:
  push:
    branches: [main, master]
  pull_request:
  release:
    types: [published]
  workflow_dispatch:

name: pkgdown.yaml

permissions: read-all

jobs:
  pkgdown:
    runs-on: ubuntu-latest
    # Only restrict concurrency for non-PR jobs
    concurrency:
      group: pkgdown-${{ github.event_name != 'pull_request' || github.run_id }}
    env:
      GITHUB_PAT: ${{ secrets.GITHUB_TOKEN }}
    permissions:
      contents: write
    steps:
      - uses: actions/checkout@v4

      - uses: r-lib/actions/setup-pandoc@v2

      - uses: r-lib/actions/setup-r@v2
        with:
          use-public-rspm: true

      - uses: r-lib/actions/setup-r-dependencies@v2
        with:
          extra-packages: any::pkgdown, local::.
          needs: website

      - name: Build site
        run: pkgdown::build_site_github_pages(new_process = FALSE, install = FALSE)
        shell: Rscript {0}

      - name: Deploy to GitHub pages 🚀
        if: github.event_name != 'pull_request'
        uses: JamesIves/github-pages-deploy-action@v4.5.0
        with:
          clean: false
          branch: gh-pages
          folder: docs
