# Supplementary material for: Scalable cell-specific coexpression networks for granular regulatory pattern discovery with NeighbourNet
Source: Genome Res. 2026 Apr;36(4):785–801. doi: 10.1101/gr.281171.125 (PMC13138013; doi:10.1101/gr.281171.125)
Supplement: Supplement 1 [file Supplemental_Code.zip › code/NeighbourNet-1.01/inst/CITATION]

bibentry(
  bibtype  = "Article",
  title    = "NeighbourNet: Scalable cell-specific co-expression networks for granular regulatory pattern discovery",
  author   = "Deng, Yidi and Mao, Jiadong and Choi, Jarny and Cao, Kim-Anh Lê",
  journal  = "bioRxiv",
  year     = "2025",
  doi      = "10.1101/2025.03.27.645629"
)
