# Supplementary material for: Scalable cell-specific coexpression networks for granular regulatory pattern discovery with NeighbourNet
Source: Genome Res. 2026 Apr;36(4):785–801. doi: 10.1101/gr.281171.125 (PMC13138013; doi:10.1101/gr.281171.125)
Supplement: Supplement 1 [file Supplemental_Code.zip › code/NeighbourNet-1.01/man/find.significant.pcs.Rd]

% Generated by roxygen2: do not edit by hand
% Please edit documentation in R/prepare.seurat.R
\name{find.significant.pcs}
\alias{find.significant.pcs}
\title{Find Significant Principal Components}
\usage{
find.significant.pcs(sd)
}
\arguments{
\item{sd}{A numeric vector of standard deviations of PCs.}
}
\description{
This helper function identifies the number of significant principal components (PCs)
based on their standard deviations. It uses a heuristic approach to determine
where the standard deviations significantly change. This method is based on the work of Linderman et al. (2022).
}
\references{
Linderman, G. C., Zhao, J., Roulis, M., Bielecki, P., Flavell, R. A., Nadler, B., & Kluger, Y. (2022).
Zero-preserving imputation of single-cell RNA-seq data.
\emph{Nature Communications}, 13(1), 192. \doi{10.1038/s41467-021-27923-7}
}
