# Supplementary material for: Scalable cell-specific coexpression networks for granular regulatory pattern discovery with NeighbourNet
Source: Genome Res. 2026 Apr;36(4):785–801. doi: 10.1101/gr.281171.125 (PMC13138013; doi:10.1101/gr.281171.125)
Supplement: Supplement 1 [file Supplemental_Code.zip › code/NeighbourNet-1.01/man/gene.list.Rd]

% Generated by roxygen2: do not edit by hand
% Please edit documentation in R/gene.list.R
\docType{data}
\name{gene.list}
\alias{gene.list}
\title{Gene List from Integrated Prior Knowledge Network}
\format{
A list with four entries:
\describe{
  \item{\code{tfs}}{A character vector of transcription factor (TF) gene names. These are regulators that control gene expression.}
  \item{\code{targets}}{A character vector of target gene names. These genes are regulated by TFs.}
  \item{\code{receptors}}{A character vector of receptor gene names. These genes encode proteins that receive extracellular signals.}
  \item{\code{ligands}}{A character vector of ligand gene names. These genes encode signaling molecules that bind to receptors.}
}
}
\source{
The integrated prior knowledge network used in NNet analysis.
}
\usage{
gene.list
}
\description{
A list of gene sets derived from an integrated prior knowledge network used
in the NeighbourNet (NNet) framework. This list includes transcription factors (TFs),
target genes, receptors, and ligands.
}
\details{
This list is crucial for gene regulatory network (GRN) inference and upstream
signaling pathway (USP) analysis in NNet.
}
\keyword{datasets}
