# Supplementary material for: Scalable cell-specific coexpression networks for granular regulatory pattern discovery with NeighbourNet
Source: Genome Res. 2026 Apr;36(4):785–801. doi: 10.1101/gr.281171.125 (PMC13138013; doi:10.1101/gr.281171.125)
Supplement: Supplement 1 [file Supplemental_Code.zip › code/NeighbourNet-1.01/man/get.prior.model.Rd]

% Generated by roxygen2: do not edit by hand
% Please edit documentation in R/get.prior.model.R
\name{get.prior.model}
\alias{get.prior.model}
\title{Generate a Pruned Prior Model from Personalized PageRank Results}
\usage{
get.prior.model(p = NULL)
}
\arguments{
\item{p}{A numeric value specifying the quantile threshold for pruning the
PPR matrix. If \code{NULL}, the default threshold stored in \code{\link{receptor.ppr}$ltf}
is used.}
}
\value{
A sparse matrix of the same dimensions as the PPR matrix, where
receptor-target regulatory potentials below the specified quantile threshold
are set to zero.
}
\description{
This function retrieves and prunes the personalized PageRank (PPR) matrix
to generate a prior model of receptor regulatory potential on target genes.
The pruning is based on a quantile threshold applied to each receptor's regulatory
potential values.
}
\details{
The function applies element-wise pruning to the PPR matrix, \code{\link{receptor.ppr}$ppr},
based on the quantile threshold provided by the user or the default learned
threshold \code{\link{receptor.ppr}$ltf}. For each receptor (row),
regulatory potentials below the specified quantile are zeroed out, retaining
only high-confidence interactions.

This pruned prior model can be used in downstream analyses to study regulatory
interactions with higher confidence.
}
\examples{
# Generate a pruned prior model using the default threshold
get.prior.model()

# Generate a pruned prior model using a custom threshold (e.g., 0.75 quantile)
get.prior.model(p = 0.75)

}
\seealso{
\code{\link{receptor.ppr}}
}
