# Supplementary material for: Scalable cell-specific coexpression networks for granular regulatory pattern discovery with NeighbourNet
Source: Genome Res. 2026 Apr;36(4):785–801. doi: 10.1101/gr.281171.125 (PMC13138013; doi:10.1101/gr.281171.125)
Supplement: Supplement 1 [file Supplemental_Code.zip › code/NeighbourNet-1.01/man/pkn.Rd]

% Generated by roxygen2: do not edit by hand
% Please edit documentation in R/pkn.R
\docType{data}
\name{gr.graph}
\alias{gr.graph}
\alias{sig.graph}
\title{Integrated Weighted Directed Networks for Prior Knowledge in Gene Regulation and Signaling}
\format{
Two \code{igraph} objects with directed and weighted edges, containing
the following edge attributes:
\describe{
  \item{\code{weight}}{A numeric value representing the strength of the interaction.}
  \item{\code{consensus_stimulation}}{A logical attribute indicating whether
  the interaction is consistently recorded as stimulating across multiple databases in OmniPath.}
  \item{\code{consensus_inhibition}}{A logical attribute indicating whether
  the interaction is consistently recorded as inhibiting across multiple databases in OmniPath.}
}

An object of class \code{igraph} of length 9867.
}
\source{
OmniPath database via the \pkg{OmniPathR} package.
}
\usage{
gr.graph

sig.graph
}
\description{
Two \code{igraph} objects representing integrated weighted directed networks:
\code{gr.graph} describes transcription factor (TF) and target gene regulatory relationships,
and \code{sig.graph} describes intra-cellular signaling interactions.
}
\details{
These prior knowledge networks (PKN) are generated using the \pkg{OmniPath} R package and provide
high-confidence regulatory and signaling interactions by integrating data from
multiple databases. They are crucial for gene regulatory network (GRN) inference
and upstream signaling pathway (USP) analysis in NNet.
}
\examples{
# Summary of the gene regulatory network
summary(gr.graph)

# Summary of the signaling network
summary(sig.graph)

# Access edge attributes in gr.graph
edge_attr(gr.graph)

# Access edge attributes in sig.graph
edge_attr(sig.graph)

}
\keyword{datasets}
