# Supplementary material for: Scalable cell-specific coexpression networks for granular regulatory pattern discovery with NeighbourNet
Source: Genome Res. 2026 Apr;36(4):785–801. doi: 10.1101/gr.281171.125 (PMC13138013; doi:10.1101/gr.281171.125)
Supplement: Supplement 1 [file Supplemental_Code.zip › code/NeighbourNet-1.01/man/prepare.graph.Rd]

% Generated by roxygen2: do not edit by hand
% Please edit documentation in R/prepare.graph.R
\name{prepare.graph}
\alias{prepare.graph}
\title{Build a K-Nearest Neighbors (KNN) Graph and Store in Seurat Object}
\usage{
prepare.graph(seurat.obj, knn = 30)
}
\arguments{
\item{seurat.obj}{A \code{Seurat} object prepared using \code{\link{prepare.seurat}},
which includes PCA results in its \code{NNet.setting}.}

\item{knn}{An integer specifying the number of nearest neighbors to use for building the KNN graph. Default is 30.}
}
\value{
A \code{Seurat} object with its \code{NNet.setting} updated to include:
\item{p}{A sparse cell-by-cell affinity matrix.}
\item{nn.idx}{A cell-by-neighbour matrix where each row contains the indices of the nearest neighbors for the corresponding cell.}
\item{nn.w}{A matrix describing weights of connections between neighbouring cells described by \code{nn.idx}}
}
\description{
This function constructs a K-Nearest Neighbors (KNN) graph based on selected
principal components (PCs) from a \code{Seurat} object. The resulting graph
and associated settings are stored in the \code{misc} slot of the Seurat object
under \code{NNet.setting}.
}
\details{
The function constructs a KNN graph using the most informative PCs
learned during the execution of \code{\link{prepare.seurat}}. The graph is built with the
\code{\link{build.graph}} function, which computes a sparse affinity matrix, nearest neighbor indices,
and weights for each cell. These results are stored in the Seurat object's \code{NNet.setting},
which is used for downstream co-expression analysis, including PC regression and network inference.

The KNN graph is a critical structure that captures relationships between cells in the reduced
PC space, enabling scalable and biologically meaningful analyses.
}
\examples{
# Select genes for PC regression
genes <- select.gene(seurat.obj)$genes

# Scale data and perform PCA
seurat.obj <- prepare.seurat(seurat.obj, genes = genes)

# Build the KNN graph
seurat.obj <- prepare.graph(seurat.obj, knn = 30)

# Inspect the settings in NNet.setting
str(Seurat::Misc(seurat.obj, "NNet.setting"))

}
\seealso{
\code{\link{build.graph}}, \code{\link{prepare.seurat}}, \code{\link{prepare.reg}}
}
