# Supplementary material for: Scalable cell-specific coexpression networks for granular regulatory pattern discovery with NeighbourNet
Source: Genome Res. 2026 Apr;36(4):785–801. doi: 10.1101/gr.281171.125 (PMC13138013; doi:10.1101/gr.281171.125)
Supplement: Supplement 1 [file Supplemental_Code.zip › code/NeighbourNet-1.01/man/prepare.seurat.Rd]

% Generated by roxygen2: do not edit by hand
% Please edit documentation in R/prepare.seurat.R
\name{prepare.seurat}
\alias{prepare.seurat}
\title{Prepare a Seurat Object with Selected Genes and PCA}
\usage{
prepare.seurat(
  seurat.obj,
  genes,
  npcs = 100,
  truncated = TRUE,
  ScaleData.ctrl = list(),
  RunPCA.ctrl = list()
)
}
\arguments{
\item{seurat.obj}{A \code{Seurat} object containing a \code{data} layer.}

\item{genes}{A character vector of gene names to use for scaling and PCA.
Only genes present in \code{seurat.obj} will be used.}

\item{npcs}{An integer specifying the maximum number of principal components to compute. Default is \code{100}.}

\item{truncated}{A logical value indicating whether to select a subset of significant PCs
based on their standard deviation. If \code{TRUE}, only significant PCs are used. Default is \code{TRUE}.}

\item{ScaleData.ctrl}{A list of additional parameters to pass to \code{\link[Seurat]{ScaleData}}.
The \code{features} and \code{verbose} arguments are set automatically.}

\item{RunPCA.ctrl}{A list of additional parameters to pass to \code{\link[Seurat]{RunPCA}}.
The \code{features}, \code{npcs}, and \code{verbose} arguments are set automatically.}
}
\value{
A \code{Seurat} object with PC regression settings stored in its \code{misc} slot
  as a list named \code{NNet.setting}. The list includes:
  \item{pcs}{A matrix of PC embeddings for all cells. Rows correspond to cells, and columns correspond to PCs.}
  \item{loadings}{A matrix of PC loadings. Rows correspond to genes, and columns correspond to PCs.}
  \item{p}{Placeholder for the KNN affinity matrix.}
  \item{nn.idx}{Placeholder for the indices of nearest neighbors.}
  \item{nn.w}{Placeholder for the weights of nearest neighbors.}
  \item{all.cells}{A character vector of cells used to ran PCA.}
  \item{all.genes}{A character vector of genes used to ran PCA.}
  \item{cells}{Placeholder for selected cells.}
  \item{predictors}{Placeholder for selected predictor genes.}
  \item{responses}{Placeholder for selected response genes.}
  \item{genes}{Placeholder for the set of selected genes.}
  \item{lra}{Placeholder for the low-rank approximation matrix.}
  \item{scale.gene}{Placeholder for global gene scales.}
  \item{nn.scale.gene}{Placeholder for gene-level variance scaling.}
  \item{nn.scale.pc}{Placeholder for PC-level variance scaling.}
  \item{n.eff}{Placeholder for effective neighborhood sizes.}
}
\description{
This function scales the data and performs Principal Component Analysis (PCA) on a \code{Seurat} object
using a specified set of genes. A placeholder for PC regression settings for co-expression inference
is created and stored in the Seurat object's \code{misc} slot under \code{NNet.setting}.
}
\details{
This function prepares a Seurat object for PC regression analysis. It filters the provided gene list
to include only those present in the Seurat object, scales the data using \code{\link[Seurat]{ScaleData}},
and performs PCA using \code{\link[Seurat]{RunPCA}}. If \code{truncated = TRUE}, the number of significant PCs
is determined using their standard deviations. Users can customize the scaling and PCA processes by
providing additional control parameters via \code{ScaleData.ctrl} and \code{RunPCA.ctrl}.

The prepared Seurat object is stored with placeholders for regression settings to enable downstream
co-expression analysis using \code{NNet}.
}
\examples{
# Select genes for PC regression
genes <- select.gene(seurat.obj)$genes

# Prepare the Seurat object with default settings
seurat.obj <- prepare.seurat(seurat.obj, genes, npcs = 30)

# Customize scaling and PCA parameters
seurat.obj <- prepare.seurat(seurat.obj, genes, npcs = 50,
                             ScaleData.ctrl = list(do.center = FALSE))

}
\seealso{
\code{\link[Seurat]{ScaleData}}, \code{\link[Seurat]{RunPCA}}
}
