# Supplementary material for: Scalable cell-specific coexpression networks for granular regulatory pattern discovery with NeighbourNet
Source: Genome Res. 2026 Apr;36(4):785–801. doi: 10.1101/gr.281171.125 (PMC13138013; doi:10.1101/gr.281171.125)
Supplement: Supplement 1 [file Supplemental_Code.zip › code/NeighbourNet-1.01/man/reexports.Rd]

% Generated by roxygen2: do not edit by hand
% Please edit documentation in R/builds.R
\docType{import}
\name{reexports}
\alias{reexports}
\alias{\%>\%}
\title{Objects exported from other packages}
\keyword{internal}
\description{
These objects are imported from other packages. Follow the links
below to see their documentation.

\describe{
  \item{magrittr}{\code{\link[magrittr:pipe]{\%>\%}}}
}}
