# Supplementary material for: Scalable cell-specific coexpression networks for granular regulatory pattern discovery with NeighbourNet
Source: Genome Res. 2026 Apr;36(4):785–801. doi: 10.1101/gr.281171.125 (PMC13138013; doi:10.1101/gr.281171.125)
Supplement: Supplement 1 [file Supplemental_Code.zip › code/NeighbourNet-1.01/man/select.cell.Rd]

% Generated by roxygen2: do not edit by hand
% Please edit documentation in R/select.cell.R
\name{select.cell}
\alias{select.cell}
\title{Select Cells for Downstream PC Regression Analysis}
\usage{
select.cell(seurat.obj, p = 0.1, n = NULL, all = FALSE, ...)
}
\arguments{
\item{seurat.obj}{A \code{Seurat} object that has been processed with \code{\link{prepare.graph}}.
The PC embeddings and graph structure must be stored in the object's \code{NNet.setting}.}

\item{p}{A numeric value between 0 and 1, specifying the proportion of cells to select.
If \code{n} is provided, \code{p} is ignored. Default is 0.1.}

\item{n}{An integer specifying the total number of cells to select. If \code{NULL},
the number is calculated as \code{ceiling(p * total cells)}. Default is \code{NULL}.}

\item{all}{A logical value indicating whether to select all cells. If \code{TRUE},
all cells are used, and no subset selection is performed. Default is \code{FALSE}.}

\item{...}{Additional parameters passed to \code{\link[stats]{kmeans}} for clustering.}
}
\value{
A \code{Seurat} object with updated \code{NNet.setting}, where the selected cells
  are stored as a vector of indexes named by cell barcodes in the \code{cells} field of the \code{NNet.setting} list in the \code{misc} slot.
}
\description{
This function selects a subset of cells from a \code{Seurat} object for downstream analysis
based on their principal component (PC) embeddings. The selection ensures that the subset
represents the distribution of the full dataset while maintaining computational efficiency.
}
\details{
This function provides flexibility in selecting cells for downstream PC regression analysis:

\strong{Subset Selection}: If \code{all = FALSE}, a subset of cells is selected based on k-means clustering
  in the PC space. This ensures that the selected cells represent the overall distribution of the data.

\strong{Balanced Sampling}: The function identifies cluster centers using k-means and selects
  the nearest neighbors to achieve a balanced representation.

\strong{Full Dataset Usage}: If \code{all = TRUE}, no cells are excluded, and the entire dataset is used.

By default, the function selects 10% of the cells (\code{p = 0.1}). For large datasets,
users can provide \code{n} to select an exact number of cells or use \code{all = TRUE} to include all cells.
}
\examples{
# Assuming `seurat.obj` is a Seurat object containing `NNet.setting` in its `misc` slot.

# Select 10\% of the cells
seurat.obj <- select.cell(seurat.obj, p = 0.1)

# Select a fixed number of cells
seurat.obj <- select.cell(seurat.obj, n = 500)

# Use all cells for downstream analysis
seurat.obj <- select.cell(seurat.obj, all = TRUE)

}
\seealso{
\code{\link{prepare.seurat}}, \code{\link[stats]{kmeans}}
}
