# Supplementary material for: Scalable cell-specific coexpression networks for granular regulatory pattern discovery with NeighbourNet
Source: Genome Res. 2026 Apr;36(4):785–801. doi: 10.1101/gr.281171.125 (PMC13138013; doi:10.1101/gr.281171.125)
Supplement: Supplement 1 [file Supplemental_Code.zip › code/NeighbourNet-1.01/misc/acessibility.md]

## 1 · One‑liner preprocessing

```r
require(NeighbourNet)
require(Seurat)
rt.ppr <- get.ppr()                        # receptor‑target prior matrix
genes  <- select.gene(obj, min.cells = 10) # QC → TF / target lists

# Obj: A Seurat Object
obj <- obj |>
  prepare.seurat(genes = genes$genes) |>   # scale + PCA
  prepare.graph() |>                       # build KNN graph
  prepare.reg(predictors = genes$tfs,      # local variance scaffolding
              responses  = genes$targets)
```

## 2 · NNet regression
```r
top10 <- head(genes$targets, 10)           # demo: first 10 targets
obj   <- run.nn.reg(obj, responses = top10, return.p.val = TRUE) |>
         build.meta.network() |>
         select.central.genes() |>
         prepare.visualise()
```

## 3 · Snapshot plot (Cell #1)
```r
visualise.network(obj, 1)
```

## 4 · Snapshot plot (meta‑network #1)
```r
visualise.network(obj, 1, meta.network = TRUE)
```

## 5. Receptor activity
```r
act  <- receptor.activity(obj)             # matrix: receptor × cell
```
