# Supplementary material for: Scalable cell-specific coexpression networks for granular regulatory pattern discovery with NeighbourNet
Source: Genome Res. 2026 Apr;36(4):785–801. doi: 10.1101/gr.281171.125 (PMC13138013; doi:10.1101/gr.281171.125)
Supplement: Supplement 1 [file Supplemental_Code.zip › code/NeighbourNet-1.01/misc/vignettes.for.script.Rmd]

---
title: "Vignettes for R script"
author: "Yidi Deng"
date: "2025-03-15"
output: 
  md_document:
    variant: markdown_github
---

```{r setup, message=FALSE}
knitr::opts_chunk$set(echo = TRUE)
```

## Introduction

This vignette demonstrates the usage of the NeighbourNet by sourcing the provided R script into the global environment.

## Install dependencies

```{r}
uninstalled.packages <- c("Seurat", "dplyr", "Matrix", "ggplot2",
                          "ggraph", "scatterpie", "ggrepel", "ggpubr",
                          "igraph", "plyr", "RANN", "reshape2"
                          "RSpectra", "magrittr", "progress")
uninstalled.packages <- uninstalled.packages[!uninstalled.packages%in%installed.packages()]
if(length(uninstalled.packages)){
  install.packages(uninstalled.packages)
}
```

## Source and read data

```{r, echo=F}
source("script.new.R")
```

Then, load in the pre-computed prior knowledge networks that are available at our [github](https://github.com/meiosis97/NeighbourNet/tree/main/data).

```{r}
load("../data/gene.list.rda")
load("../data/sig.graph.rda")
load("../data/gr.graph.rda")
load("../data/receptor.ppr.rda")
```

Alternatively, you can also download the prior knowledge networks complied by NicheNet, which contain more but less confident interactions

```{r, eval=F}
# Not run
gene.list <-  readRDS(url("https://zenodo.org/records/15240485/files/gene.list.rds"))
sig.graph <-  readRDS(url("https://zenodo.org/records/15240485/files/sig.graph.rds"))
gr.graph <-  readRDS(url("https://zenodo.org/records/15240485/files/gr.graph.rds"))
receptor.ppr <-  readRDS(url("https://zenodo.org/records/15240485/files/receptor.ppr.rds"))
```

Read the demonstrating data, which should be a Seurat object.

```{r}
load("luad.rda")
```

## Preprocess

Prepare receptor prior regulatory potential matrix on targets.

```{r}
rt.ppr <- get.ppr()
```

Quality control to filter out lowly expressed genes. Remaining genes are grouped by their annotations as transcriptional factors (TF), targets, receptors, and ligands.

```{r}
genes <- select.gene(obj, min.cells = 10)
```

Run PCA using genes selected. Co-expression will be measured within these genes.

```{r}
obj <- prepare.seurat(obj, genes = genes$genes)
```

Construct a KNN graph

```{r}
obj <- prepare.graph(obj)
```

Optionally, for data containing many cells (\>5000), run analysis on a subset of representative cells.

```{r}
obj <- select.cell(obj)
```

Finally, calculate local variance.

```{r}
# Local variance will be calculated for predictor genes and response genes
# Reponse genes will be low rank approximated
# We want to measure co-expression between TFs and targets
obj <- prepare.reg(obj, predictors = genes$tfs, responses = genes$targets)
```

Now, the prerequisite settings of NeighbourNet regression are stored in the `misc` slot of the Seurat object.

```{r}
Misc(obj, "setting") %>% str
```

Get cells on which co-expression will be measured.

```{r}
cells <- Misc(obj, "setting")$cells
```

## NeighbourNet regression

For the demonstration purpose, we only use ten response genes to construct co-expression networks.

```{r}
(responses <- genes$targets[1:10])
```

NeighbourNet regression.

```{r}
obj <- run.nn.reg(obj, responses = responses, return.p.val = T)
```

The resulting network ensemble can be found also in the `misc` slot under the name `mod`.

```{r}
# effect: the (response x predictor x cell) ensemble of co-expression networks.
# p.val: the ensemble of co-expression significance corresponds to `effect`
Misc(obj, "mod") %>% str
```

Build meta-networks.

```{r}
obj <- build.meta.network(obj)
```

Meta-networks are also stored as a (response x predictor x meta-cell) network ensemble.

```{r, eval= F}
Misc(obj, "mod")$meta.network$meta.network %>% dim
```

## Visualisation

First, we identify the most connected genes to visualise.

```{r}
# All responses will be visualised by `keep.responses = T`
# `n.net` controls the number of meta-networks to examine
# For each meta-network, eigenvector centrality of `k` sub-networks will be calculated
# On each eigenvector, `n.per.component` central genes will be selected to visualise
central.genes  <- select.central.genes(obj, keep.responses = T, n.per.component = 4, n.net = 5, k = 2)
```

Prepare visualisation parameters.

```{r}
# TFs will be clustered into `n.clu` groups represented by different colours
obj <- prepare.visualise(obj, central.genes = central.genes, n.clu = 4)
```

Visualise the network of cell `i`.

```{r, fig.height = 10, fig.width = 10}
i <- cells[10]
visualise.network(obj,i, cutoff = 0.95,
                  radius = c(0.4,0.7,0.85,1),pie.radius = 0.04, text.size = 5)
```

Visualise meta-network `i`.

```{r, fig.height = 10, fig.width = 10}
i <- 1
cutoff <- apply(obj@misc$mod$meta.network$p.val[,,i],1,max) %>% sort(decreasing = T) %>% mean
visualise.network(obj,i, meta.network = T, cutoff = cutoff,
                  radius = c(0.4,0.7,0.85,1),pie.radius = 0.04, text.size = 5)
```

Visualise which cells represent meta-network `i`.

```{r, fig.height = 5, fig.width = 6}
i <- 1
weights <- obj@misc$mod$meta.network$npca.loadings[,i]
ggplot() + geom_point(data = Embeddings(obj,"pca"), aes(PC_1,PC_2)) + 
  geom_point(data = Embeddings(obj,"pca")[cells,], aes(PC_1,PC_2, col = weights))
```
## Receptor activity

Calculate receptor activity for each cell.

```{r}
act <- receptor.activity(obj)
```

Visualise the activity distribution of LRP6, and identify TFs with highly correlated activities.

```{r, fig.height = 5, fig.width = 6}
lrp6.act <- act$receptor.act["LRP6",] %>% as.numeric()
ggplot() + geom_point(data = Embeddings(obj,"pca"), aes(PC_1,PC_2)) + 
  geom_point(data = Embeddings(obj,"pca")[cells,], aes(PC_1,PC_2, col = lrp6.act))

cor(lrp6.act, t(act$tf.act)) %>% drop %>% sort 
```
We identified potential JUN mediated LRP inhibition of TPM1.
