# Supplementary material for: Scalable cell-specific coexpression networks for granular regulatory pattern discovery with NeighbourNet
Source: Genome Res. 2026 Apr;36(4):785–801. doi: 10.1101/gr.281171.125 (PMC13138013; doi:10.1101/gr.281171.125)
Supplement: Supplement 1 [file Supplemental_Code.zip › code/NeighbourNet-1.01/R/pkn.R]

# %%%%%%%%%%%%%%%%%%%%%%%%%%%%%%%%%%%%%%%%%%%%%%%%%%%%%%%%%%%%%%%%%%%%%%%%%%%%%%%
# Exported
# %%%%%%%%%%%%%%%%%%%%%%%%%%%%%%%%%%%%%%%%%%%%%%%%%%%%%%%%%%%%%%%%%%%%%%%%%%%%%%%
#' Integrated Weighted Directed Networks for Prior Knowledge in Gene Regulation and Signaling
#'
#' Two \code{igraph} objects representing integrated weighted directed networks:
#' \code{gr.graph} describes transcription factor (TF) and target gene regulatory relationships,
#' and \code{sig.graph} describes intra-cellular signaling interactions.
#'
#' @format Two \code{igraph} objects with directed and weighted edges, containing
#' the following edge attributes:
#' \describe{
#'   \item{\code{weight}}{A numeric value representing the strength of the interaction.}
#'   \item{\code{consensus_stimulation}}{A logical attribute indicating whether
#'   the interaction is consistently recorded as stimulating across multiple databases in OmniPath.}
#'   \item{\code{consensus_inhibition}}{A logical attribute indicating whether
#'   the interaction is consistently recorded as inhibiting across multiple databases in OmniPath.}
#' }
#'
#' @details
#' These prior knowledge networks (PKN) are generated using the \pkg{OmniPath} R package and provide
#' high-confidence regulatory and signaling interactions by integrating data from
#' multiple databases. They are crucial for gene regulatory network (GRN) inference
#' and upstream signaling pathway (USP) analysis in NNet.
#'
#' @examples
#' # Summary of the gene regulatory network
#' summary(gr.graph)
#'
#' # Summary of the signaling network
#' summary(sig.graph)
#'
#' # Access edge attributes in gr.graph
#' edge_attr(gr.graph)
#'
#' # Access edge attributes in sig.graph
#' edge_attr(sig.graph)
#'
#' @name gr.graph
#' @rdname pkn
#'
#' @source OmniPath database via the \pkg{OmniPathR} package.
#'
"gr.graph"

# %%%%%%%%%%%%%%%%%%%%%%%%%%%%%%%%%%%%%%%%%%%%%%%%%%%%%%%%%%%%%%%%%%%%%%%%%%%%%%%
# Exported
# %%%%%%%%%%%%%%%%%%%%%%%%%%%%%%%%%%%%%%%%%%%%%%%%%%%%%%%%%%%%%%%%%%%%%%%%%%%%%%%
#' @name sig.graph
#' @rdname pkn
"sig.graph"
