# Supplementary material for: Scalable cell-specific coexpression networks for granular regulatory pattern discovery with NeighbourNet
Source: Genome Res. 2026 Apr;36(4):785–801. doi: 10.1101/gr.281171.125 (PMC13138013; doi:10.1101/gr.281171.125)
Supplement: Supplement 1 [file Supplemental_Code.zip › code/NeighbourNet-1.01/vignettes/articles/nestorawa_forcellcycle_expressionMatrix.txt]

Prog_013	Prog_019	Prog_031	Prog_037	Prog_008	Prog_014	Prog_020	Prog_026	Prog_032	Prog_038	Prog_002	Prog_009	Prog_015	Prog_021	Prog_027	Prog_033	Prog_039	Prog_003	Prog_010	Prog_016	Prog_022	Prog_028	Prog_040	Prog_004	Prog_017	Prog_023	Prog_029	Prog_035	Prog_012	Prog_018	Prog_024	Prog_030	Prog_036	Prog_042	Prog_006	Prog_049	Prog_055	Prog_061	Prog_067	Prog_073	Prog_079	Prog_043	Prog_050	Prog_056	Prog_062	Prog_068	Prog_074	Prog_044	Prog_051	Prog_057
GNAI3	568	234	2	4	22	97	69	6	282	332	446	4	944	90	70	59	1661	114	75	427	47	512	835	5	30	1056	138	1283	183	364	560	158	5	220	1211	310	523	1179	324	732	1368	1125	271	1	820	398	5	7	12
PBSN	0	0	0	0	0	0	0	0	0	0	0	1	0	0	0	0	0	0	0	0	0	0	0	0	0	0	0	0	0	0	0	0	0	0	0	0	0	0	0	0	0	0	0	0	0	0	0	0	0
CDC45	3	20	1	0	2443	210	4	4	145	257	254	892	0	479	1	64	298	211	4	97	71	140	1	1	533	2	750	4	0	58	96	2	150	371	906	212	4	1577	7	7	898	421	378	415	7	0	246	1	105
H19	1	0	0	0	0	0	1	0	0	0	2	0	0	0	0	0	0	0	0	0	0	0	0	1	0	2	0	0	1	0	0	0	0	0	0	0	0	0	0	0	0	1	1	0	0	0	0	0	0
SCML2	0	0	0	0	0	16	1	0	0	0	1	0	0	1	0	49	1	0	0	0	1	0	0	0	0	1	7	0	0	2	61	1	0	5	0	0	0	0	140	0	2	0	0	196	1	0	2	1	1
APOH	0	0	0	0	0	0	0	0	0	0	0	0	0	0	0	0	0	0	0	0	0	0	0	0	0	0	0	0	0	0	0	0	0	0	0	0	0	0	0	0	0	0	0	0	0	0	0	0	0
NARF	1	414	0	52	352	288	245	0	87	128	27	12	0	1	1226	305	52	600	2	9	184	354	2	0	1	0	434	20	1	1	335	1	3	43	366	67	2	64	107	1	1	131	4	179	198	1	9	1	549
CAV2	0	0	0	0	1	1	0	0	0	0	0	0	1	0	0	0	0	0	3	0	0	0	0	0	0	0	1	0	0	23	0	0	0	0	0	0	0	0	0	0	0	1	0	0	1	0	0	0	0
KLF6	35	709	2	9	2	12	6	7	2	19	1	2	359	12	8	1	156	5	266	10	6	4	132	1	26	200	8	484	38	90	17	7	8	2	143	0	5	24	24	0	43	8	0	3	9	8	0	4	1
SCMH1	309	11	3	88	152	2	2	1	0	22	0	1	1	0	95	0	394	223	0	1	0	2	0	0	301	344	100	259	0	0	10	0	2	0	65	21	92	0	2	0	85	1	1	69	0	1	1	1	2
COX5A	271	809	58	17	864	781	607	39	289	633	639	1315	297	475	421	882	1044	371	97	168	199	865	70	63	520	448	125	1428	2	58	287	62	140	152	1084	731	414	833	591	142	1277	228	556	241	91	205	156	193	719
TBX2	0	0	1	0	0	0	0	0	0	0	0	0	0	0	0	0	0	0	0	1	0	1	0	0	1	0	0	0	0	1	0	0	0	0	0	0	0	0	0	0	0	1	0	0	1	0	0	0	0
TBX4	2	1	1	0	0	0	0	1	0	2	0	0	0	1	0	0	0	0	0	0	1	0	1	1	0	0	0	0	0	1	0	0	0	0	0	0	0	0	0	0	1	0	0	0	0	0	0	0	0
ZFY2	1	0	0	0	0	0	0	0	0	0	0	0	0	0	1	0	0	0	0	0	0	0	1	0	1	0	0	0	0	0	1	1	0	0	0	0	0	1	0	2	0	0	0	0	0	0	0	0	1
NGFR	0	0	1	0	1	2	0	1	1	0	0	0	0	1	1	0	0	2	0	0	0	1	0	2	1	0	1	0	2	1	0	0	0	0	0	0	3	0	0	0	0	0	0	1	0	0	1	0	0
WNT3	1	0	0	0	0	0	0	0	0	0	0	0	1	0	0	0	0	0	0	2	0	0	0	0	0	1	0	0	2	0	2	0	0	0	0	0	2	0	0	0	0	0	0	0	0	0	0	0	0
WNT9A	0	0	0	0	0	0	0	0	0	0	0	0	0	1	0	0	0	0	0	0	0	0	0	0	0	0	0	0	0	0	0	0	0	0	0	0	0	0	0	0	0	0	0	0	0	1	0	0	0
FER	3	0	0	0	1	0	0	0	0	0	0	440	0	131	0	81	0	7	0	0	0	1	0	0	1	0	74	0	0	0	0	0	0	1	167	0	0	0	41	0	0	654	0	1	0	0	0	1	70
XPO6	450	123	3	2	1	123	341	677	1	9	26	438	1	2	1	460	1	0	0	37	2	3	1	0	201	428	67	103	0	40	94	175	3	192	382	736	358	414	1	5	562	289	46	116	451	4	3	0	30
TFE3	99	123	1	91	68	111	65	1	70	1	1	121	3	3	2	251	2	1	0	0	61	143	2	0	12	375	241	154	0	0	146	1	1	107	760	3	3	304	34	445	475	87	1	1	75	3	0	151	2
AXIN2	0	0	0	0	0	5	0	0	1	0	0	1	0	0	0	2	1	0	0	0	0	0	0	0	1	0	0	0	2	0	0	1	0	0	0	0	1	0	0	1	1	2	0	1	0	0	13	0	0
BRAT1	0	33	2	139	639	19	120	0	0	221	4	1	625	123	252	2	209	122	2	137	79	625	2	293	27	36	0	0	2	2	3	0	63	0	1188	2	0	0	11	1	569	128	62	223	64	0	1	0	0
GNA12	151	0	178	95	344	51	220	0	122	1	447	392	4	0	230	521	330	201	53	201	38	361	316	2	226	0	2	0	0	0	0	0	0	69	212	678	132	0	286	2	422	1	9	0	0	107	66	0	1
SLC22A18	0	0	0	109	0	0	210	106	2	0	1	0	0	0	0	1	1	0	0	0	0	0	71	0	0	0	0	0	0	0	0	0	0	1	0	0	0	0	0	0	4	0	1	0	0	0	0	1	1
ITGB2L	0	0	0	0	0	0	0	0	0	0	0	1	0	0	0	0	0	0	0	0	0	0	0	0	0	0	0	0	0	0	0	0	0	0	0	0	0	0	0	0	0	0	0	0	0	0	0	0	0
IGSF5	0	0	0	1	1	0	0	0	0	0	0	0	0	0	0	0	0	1	0	0	0	0	0	0	0	1	0	0	0	0	0	0	0	0	1	0	0	0	0	0	0	0	0	0	1	0	0	0	0
PIH1D2	0	0	0	0	13	9	10	2	36	52	0	0	0	0	0	0	39	0	0	0	0	0	0	2	0	0	0	0	0	0	0	0	0	0	0	1	0	0	0	0	0	0	0	0	1	0	1	0	0
DLAT	201	210	3	55	137	490	3	31	543	318	294	720	131	904	5	287	725	42	138	76	137	1	87	536	321	289	26	237	5	73	125	30	41	105	500	404	88	275	30	5	1	570	2	394	2	195	28	1	5
SDHD	340	861	6	19	2000	877	903	9	834	739	777	3357	511	1620	1054	1777	2798	450	159	364	466	1049	5	108	308	6	599	4022	51	7	820	240	426	412	3678	1579	170	1895	763	202	2540	434	541	963	5	282	508	465	782
FGF23	0	0	1	0	1	1	0	1	1	0	2	1	0	1	0	1	0	1	1	1	0	0	0	1	1	1	0	1	0	0	0	0	1	0	0	0	0	0	0	0	0	0	1	0	0	1	1	1	0
FGF6	1	0	2	0	0	0	0	1	0	1	1	0	0	0	0	0	0	0	1	0	0	0	0	0	0	1	0	0	1	0	1	2	1	0	0	0	0	0	0	1	1	1	0	0	0	0	0	0	0
CCND2	1438	1452	17	271	8	121	1273	311	319	343	1176	1632	1419	177	712	298	146	1405	76	123	58	2166	510	1347	905	2185	9	29	358	207	10	373	532	434	8	64	293	8	8	865	1570	2003	1503	539	764	712	475	21	12
GPR107	402	0	4	1	2	44	1	270	89	0	2	94	549	0	3	2	42	59	80	80	29	1	206	4	6	3	2	405	1	0	2	2	1	0	144	176	1	327	161	2	4	57	2	0	1	1	126	1	22
NALCN	0	0	0	6	0	0	1	0	0	0	1	0	1	1	1	0	1	0	0	0	0	0	0	0	0	0	0	0	1	0	1	0	1	0	0	0	0	0	0	0	0	0	0	0	0	0	0	0	2
BTBD17	0	0	0	0	0	1	0	0	0	0	0	0	0	0	0	0	0	0	0	0	1	0	0	0	0	0	0	0	0	0	0	0	0	0	0	1	0	0	0	0	0	0	0	0	0	0	0	0	0
SLFN4	0	0	0	0	4	0	0	0	0	0	3	1	0	0	0	0	0	0	0	0	0	0	0	0	0	0	0	0	0	0	0	0	0	0	1	0	0	3	6	0	1	0	0	0	0	0	0	1	0
TH	0	1	0	0	1	0	0	0	0	0	0	0	0	0	0	0	0	0	0	0	0	0	0	0	0	0	0	0	0	0	0	0	0	0	0	0	0	0	0	0	0	0	0	0	0	0	0	0	0
INS2	0	0	0	0	0	0	0	0	0	0	0	0	0	0	0	0	0	0	0	0	0	0	0	0	0	0	0	0	0	0	0	0	0	0	0	0	0	0	0	0	0	0	0	0	0	0	0	0	0
SCNN1G	0	0	0	0	0	0	0	0	0	0	0	0	0	0	0	1	0	0	0	0	1	0	0	0	0	0	0	0	0	0	0	0	0	0	0	0	0	0	0	0	0	0	0	0	0	0	0	0	0
DRP2	1	0	0	1	0	1	0	0	0	0	0	0	0	0	0	0	0	0	0	0	1	0	1	0	0	69	0	1	0	0	0	0	0	0	0	0	0	0	0	0	0	0	0	0	1	1	1	0	1
TSPAN32	776	1728	953	909	555	194	2303	595	433	1007	1855	567	2241	410	2378	580	712	665	406	117	345	2403	308	2477	9	2062	231	2695	132	327	666	638	615	481	2496	1124	314	449	131	601	1726	1837	829	825	212	447	473	271	1354
LHX2	8	4	4	3	0	2	3	1	0	1	3	0	0	2	4	1	2	2	0	0	2	7	1	2	2	2	1	4	3	1	0	2	4	0	1	2	2	1	2	1	4	4	1	2	2	3	0	1	1
CLEC2G	0	0	1	0	0	1	0	2	0	0	1	2	2	0	0	0	0	0	0	0	0	0	0	0	0	0	0	0	0	0	0	0	0	0	0	0	1	0	0	0	0	0	0	0	0	0	0	0	0
GLRA1	0	0	0	0	0	0	0	0	0	0	0	1	0	0	0	0	0	0	1	0	1	0	0	0	0	0	0	1	0	0	0	1	0	0	0	0	0	1	0	0	0	0	0	0	0	0	0	0	0
MID2	0	0	0	1	1	0	0	0	0	0	1	0	0	0	0	0	0	0	0	0	0	0	0	1	1	2	0	0	1	0	0	0	0	0	2	0	0	0	0	0	0	0	0	1	1	0	0	0	0
TRIM25	139	161	2	25	384	175	666	4	155	6	2	416	20	416	3	222	211	1	60	35	21	284	0	0	449	338	105	1116	1	53	46	1	1	2	1	105	324	101	4	561	264	0	117	2	2	1	2	241	161
DGKE	1343	2	2	1	2	4	14	1	2	1	1	431	242	1	3	2	3	5	0	3	0	4	1	2	2	9	3	4	83	1	7	19	4	3	2	98	69	1	3	4	3	3	3	1	4	1	163	2	7
SCPEP1	1	148	1	1	89	0	0	0	1	1	0	86	465	0	0	0	109	0	103	1	0	0	1	1	1	0	1	218	0	48	1	0	1	1	1	0	1	242	1	0	0	0	64	0	1	43	0	0	245
MNT	0	0	3	213	0	20	1	3	51	2	4	0	0	2	0	0	177	62	14	1	1	0	17	1	1	1	0	219	56	11	2	2	4	0	196	1	5	1	0	0	20	292	1	84	64	0	0	6	2
ITGB2	4	3	355	45	0	0	1	1	1	96	1	2	2	1	40	64	14	0	0	0	0	0	119	0	209	641	44	204	1	0	0	84	301	0	1	12	0	2	0	584	1	509	2	0	0	1	19	0	1
HDDC2	0	429	38	1	389	1	652	83	113	348	460	629	1	368	191	28	224	205	2	52	50	432	192	3	205	578	0	2	2	21	101	1	129	301	137	298	84	1	241	2	210	209	49	1	114	0	251	267	274
TPD52L1	0	1	0	2	0	0	0	0	0	0	0	0	0	0	0	0	0	0	0	0	0	0	0	0	0	0	0	0	0	0	0	0	0	0	0	0	0	0	0	0	0	0	0	0	0	0	0	0	0
PEMT	0	0	0	0	1	0	0	0	39	0	143	0	0	0	359	0	159	0	0	0	0	0	208	0	0	0	0	0	0	65	88	0	0	0	0	178	169	0	2	0	0	373	85	0	0	0	0	1	0
CDH1	0	1	1	1	0	0	0	1	0	0	1	0	0	0	1	2	2	1	0	0	0	1	0	0	0	1	1	0	3	0	0	0	0	0	1	0	0	0	1	0	1	2	1	0	0	0	0	0	0
CDH4	0	0	1	1	0	0	1	0	0	0	2	0	0	0	0	0	0	0	0	0	0	0	0	0	2	0	0	0	0	0	0	0	0	0	0	0	0	0	0	1	1	0	1	1	0	0	0	1	0
CKMT1	0	1	0	0	0	0	0	0	1	0	1	0	0	0	0	1	0	0	0	0	1	0	0	0	0	0	1	1	0	0	1	0	1	0	0	0	0	0	0	0	0	0	0	0	0	0	0	0	0
BCL6B	0	0	0	0	1	0	0	0	0	0	0	5	0	1	0	0	0	0	0	0	0	0	0	1	0	0	1	1	2	0	0	1	0	1	1	0	1	0	0	1	32	0	0	1	1	0	0	0	0
CLEC10A	0	0	1	0	1	0	0	0	0	0	0	0	1	0	0	0	0	0	142	0	0	0	13	0	0	0	0	0	0	56	0	0	0	0	0	0	0	0	0	0	0	0	0	1	0	1	0	0	0
ALOX12	0	1	0	0	0	0	0	0	0	0	0	0	0	0	0	0	0	0	0	0	0	0	0	0	0	0	0	1	0	0	0	0	1	0	0	0	0	0	0	0	0	0	0	0	0	0	0	0	0
ARVCF	0	0	0	0	315	30	0	0	0	0	0	1	0	0	0	47	0	1	0	107	0	35	0	0	1	0	2	435	0	0	2	0	0	0	1041	0	0	68	0	0	1	0	0	0	1	1	0	128	1
COMT	461	336	3	5	2048	698	428	2	638	138	5	871	395	330	1	1055	1237	262	60	365	229	583	253	354	97	7	551	1838	73	13	528	259	129	278	4097	907	141	673	934	2	669	10	332	340	7	8	12	161	494
RTCA	128	0	0	0	2	18	76	1	0	3	17	275	68	142	1	66	315	3	117	88	18	77	0	0	1	213	82	150	1	1	34	1	115	13	304	337	0	33	0	1	266	0	53	184	0	3	74	0	132
DBT	2	209	2	1	0	3	1	0	0	2	479	301	4	0	1	32	0	0	1	1	9	2	0	0	213	2	1	1	32	0	1	0	1	0	24	1	50	1	12	1	2	1	1	0	2	0	233	0	0
DAZAP2	2328	599	1734	435	2096	667	725	1106	468	292	549	1461	427	524	1304	1226	1802	400	474	670	435	711	590	669	1050	624	1560	2141	437	461	565	541	820	296	2172	1057	342	1190	588	1569	1363	1117	830	541	261	690	770	1099	1241
MCTS1	278	719	163	253	813	698	1	2	293	481	394	528	115	148	730	47	676	88	113	75	136	340	119	187	434	2	96	614	2	5	70	308	226	189	1398	411	9	553	387	173	109	127	397	3	0	175	101	160	300
REM1	1	0	0	3	0	0	1	0	0	0	1	1	1	0	0	3	2	1	0	0	0	0	0	1	0	0	1	0	0	2	1	0	0	0	0	0	0	0	0	0	1	0	0	1	0	2	0	0	4
RNF17	1	0	1	0	444	0	1	1	0	0	3	1	1	0	0	1	0	0	0	66	0	3	1	2	1	0	0	1	1	2	2	0	0	4	0	0	0	1	0	0	1	4	1	1	0	0	0	1	0
TRAPPC10	0	0	0	32	34	58	0	0	72	28	1	399	0	2	0	277	262	11	0	0	27	1	0	1	6	69	31	243	2	3	0	95	68	9	634	277	55	25	161	1	1	18	1	261	31	0	0	74	2
CCM2	338	1	6	234	260	71	0	63	1	212	265	0	433	32	1	2	458	0	10	15	50	284	61	2	234	0	160	370	99	44	48	3	1	11	24	138	2	449	13	91	488	5	106	0	417	0	4	54	0
WAP	0	0	0	0	0	0	0	0	0	0	0	0	0	0	0	0	0	0	0	0	0	0	0	0	0	0	0	0	0	0	0	0	0	0	0	0	0	0	0	0	0	0	0	0	0	0	0	0	0
TBRG4	1	0	1	3	239	232	446	1	195	44	7	478	284	37	0	884	139	38	20	143	197	3	34	2	155	1	151	2	1	1	211	179	0	9	1104	175	39	555	279	2	1569	3	82	1	2	237	1	1	2
TMPRSS2	0	0	0	0	0	0	0	0	0	0	0	0	0	0	0	0	0	0	0	0	0	0	0	0	0	0	0	0	0	0	0	0	0	0	0	0	0	0	0	0	1	0	0	0	0	0	0	0	0
MX1	0	1	0	0	0	0	0	0	0	1	0	0	0	0	0	1	0	0	0	0	0	1	0	0	0	0	0	1	0	0	0	0	0	0	0	0	0	0	0	252	0	1	0	0	0	0	0	0	0
FAP	0	0	1	0	0	0	1	0	0	0	0	0	0	0	144	1	0	0	1	2	18	0	1	0	0	1	1	0	3	0	0	1	1	0	1	2	0	0	0	0	1	0	0	1	0	0	1	1	0
GCG	0	0	0	1	0	0	0	0	0	0	0	0	0	0	1	1	0	0	0	0	0	0	0	0	0	0	0	0	0	1	1	0	0	0	0	0	0	0	0	0	0	1	1	0	0	0	0	0	0
NDUFA9	655	642	0	269	801	202	122	1	374	416	60	947	12	567	317	733	1102	421	155	209	113	215	114	115	172	263	278	1908	1	97	400	216	243	155	1351	1703	155	799	14	303	1761	779	208	309	10	17	94	217	249
EGFL6	1	0	0	0	0	1	0	1	0	0	0	0	0	0	0	0	0	0	0	0	0	0	0	0	0	0	0	0	0	0	0	0	1	0	0	0	1	1	0	1	0	1	0	0	0	0	0	0	0
LCK	0	164	220	2	0	0	0	0	0	0	0	0	263	0	0	0	0	0	0	0	2	0	296	0	0	0	0	1	0	0	1	0	2	0	0	1	0	0	0	244	0	1	0	0	0	0	1	0	0
TSSK3	0	1	0	0	0	0	0	0	0	0	0	0	0	0	0	0	0	0	0	0	0	0	0	0	0	1	0	0	0	0	0	0	0	0	0	0	0	0	0	0	0	0	0	0	0	0	0	0	0
CTTNBP2	1	1	1	1	2	3	3	1	0	0	0	0	0	1	2	0	0	3	2	1	0	3	0	0	1	3	1	3	0	0	2	1	2	1	1	1	0	0	1	0	1	3	2	1	0	0	0	0	1
GALNT1	2	16	14	121	415	287	124	3	79	167	653	15	0	388	2	36	180	35	24	122	50	1203	2	916	192	149	204	1779	3	96	95	2	198	159	146	368	570	770	265	493	17	897	96	795	673	24	74	96	138
MYF5	0	2	0	0	1	0	1	0	0	1	0	0	0	0	0	0	0	0	0	1	0	1	0	0	0	1	0	3	0	0	1	1	0	0	0	1	1	0	0	1	1	0	1	0	0	0	0	1	1
MKRN2	0	193	0	1	168	1	189	9	27	8	187	95	197	144	217	12	1	1	0	6	16	0	319	1	3	0	1	6	0	0	22	114	0	2	288	232	0	1	1	1	192	1	8	4	7	3	5	271	137
PPARG	0	0	0	0	0	1	0	0	0	0	0	0	0	0	0	0	1	0	0	0	0	0	0	0	0	0	0	1	0	0	0	0	0	0	0	0	0	0	0	0	0	0	0	0	0	0	0	0	0
RAF1	827	71	1	5	418	368	742	4	208	373	164	333	259	495	531	346	330	236	224	100	51	1	120	2	68	5	217	276	179	1	91	1	450	60	293	253	527	765	61	1	1041	50	113	599	290	807	6	750	7
SEPT1	3	34	35	3	0	4	0	2	1	1	0	0	239	0	1	20	1	0	10	14	1	1	239	0	43	0	1	56	49	12	1	30	9	6	0	0	1	0	22	159	12	2	1	0	0	60	1	11	1
PDGFB	0	0	0	0	0	1	0	1	2	0	1	0	0	0	0	0	2	0	0	0	0	0	0	5	0	0	0	0	0	0	0	0	3	0	0	1	1	0	0	0	0	0	0	1	0	1	0	0	0
ACVRL1	0	0	0	0	0	1	0	0	0	0	1	2	8	4	3	3	4	6	0	0	0	0	0	0	7	2	5	4	0	0	1	0	1	1	0	0	0	0	0	11	0	0	0	0	0	0	0	0	1
GRASP	1	1	0	0	0	0	0	0	0	0	1	0	1	1	0	0	0	0	0	2	0	1	0	0	2	0	0	1	0	35	0	0	0	0	1	0	1	1	0	0	0	0	0	0	0	0	0	1	0
ACVR1B	0	1	0	0	1	4	1	1	0	0	0	0	0	0	0	0	0	1	19	0	0	0	0	0	0	1	0	0	75	4	0	0	0	0	0	0	0	0	0	0	0	0	0	0	0	0	0	0	0
TOM1L2	1	0	0	0	6	47	0	1	0	1	0	0	0	0	0	0	0	2	0	0	63	0	41	0	89	1	1	1	248	0	1	0	1	106	15	1	0	0	0	1	115	43	24	1	1	178	1	290	0
GPA33	0	0	0	0	0	0	1	0	0	0	0	0	0	0	0	0	0	0	0	0	0	0	0	0	0	0	0	0	0	0	1	0	0	0	0	0	0	0	0	0	0	0	0	0	0	0	0	0	0
ZFP385A	0	10	3	2	0	1	7	0	1	19	4	1	1	11	36	113	4	1	0	2	1	1	29	8	10	2	0	0	1	8	0	1	0	5	2	2	23	0	0	15	162	44	28	5	3	2	3	1	3
ITGA5	6	121	2	1	166	62	2	4	24	29	10	41	253	1	7	206	363	4	3	31	16	1	77	7	262	6	4	209	9	2	53	62	135	78	665	66	4	174	53	6	979	688	382	0	1	2	3	258	240
GABRA2	6	3	5	0	4	5	5	5	3	5	12	3	3	4	4	4	4	5	1	4	1	3	3	7	5	8	1	8	1	3	4	3	3	4	2	4	5	0	2	4	3	7	6	6	4	3	1	3	6
WDR77	135	351	195	112	72	186	611	2	254	360	316	1407	347	179	352	303	380	183	201	103	147	799	276	3	412	569	3	1	57	13	72	151	108	74	428	482	434	379	92	2	1074	84	508	4	599	116	0	4	0
ADORA3	0	1	0	1	0	0	0	1	0	0	0	0	0	0	0	0	1	0	0	0	0	0	0	0	0	0	0	0	0	0	0	1	0	0	0	0	0	0	0	0	0	0	0	0	1	0	0	0	0
ATP5F1	1357	1912	857	409	2807	2136	1019	446	1142	1898	196	2561	1508	950	518	2102	3191	994	479	601	554	1319	692	222	1244	1349	1503	3146	50	285	951	371	316	766	3875	3247	970	3775	1285	752	4363	1369	1047	1005	256	580	585	624	1797
SOX9	5	4	7	3	3	4	4	1	1	2	7	8	3	5	1	1	7	6	2	1	0	6	2	7	6	7	3	9	7	2	6	1	5	3	2	3	4	3	3	6	4	4	2	4	0	3	5	2	1
HNRNPD	1	561	7	352	521	396	194	3	190	931	430	706	218	380	230	963	728	592	193	163	173	409	187	113	348	454	274	1505	1	3	113	45	125	162	896	1114	184	506	463	54	311	380	394	268	34	202	37	1	127
DYNLT1C	15	0	16	2	7	0	11	1	1	40	7	5	12	2	79	13	12	1	11	3	0	12	1	1	1	1	2	26	1	0	2	0	1	0	7	5	7	17	2	8	13	42	3	3	1	23	4	36	16
C1D	731	646	256	374	500	640	205	460	152	407	404	768	271	238	523	941	1106	342	309	262	120	531	227	299	195	1220	526	1517	3	48	242	107	352	81	926	426	165	1246	556	236	1222	53	469	391	9	187	7	158	224
KRIT1	491	205	147	194	577	94	259	4	79	704	166	803	2	96	18	448	169	5	3	3	45	483	150	27	51	2	4	324	169	143	188	42	117	333	80	554	333	183	134	714	231	296	78	1	237	150	34	4	296
CLCN4	201	0	104	2	407	121	107	1	204	4	564	25	1	0	243	273	1141	0	189	1	1	312	9	1	0	0	277	349	0	14	8	184	3	48	447	3	581	365	26	643	289	2	162	123	21	2	4	5	27
VMN2R88	0	0	0	0	1	0	0	2	0	0	0	1	0	2	0	0	0	2	1	0	0	0	0	0	0	2	0	1	0	0	0	0	0	0	0	0	0	0	1	0	0	0	0	0	1	0	0	1	0
GRM6	2	0	0	0	0	0	0	0	0	0	0	0	0	0	1	0	0	0	0	0	0	0	0	0	0	0	0	0	0	0	0	0	0	0	0	0	0	0	0	0	0	0	0	0	0	0	0	0	0
SEMA4F	0	0	0	1	0	0	0	0	0	0	1	0	1	1	1	0	0	0	0	0	0	0	0	0	2	0	1	1	1	0	0	0	1	0	2	0	1	0	0	0	0	1	0	0	0	0	0	0	0
HK2	86	487	394	31	3	1	625	4	1	2	20	0	180	4	42	1	0	36	2	3	3	1	280	1	227	403	1	3	27	0	4	17	58	13	3	1	255	1	1	3	2	115	172	2	0	36	159	333	5
MYO18A	23	157	2	31	88	182	171	2	166	132	88	87	15	61	1	463	269	77	5	2	36	14	265	382	101	168	243	155	5	0	301	95	7	251	14	169	16	153	94	83	703	209	121	54	5	451	28	24	2
SEZ6	2	0	3	3	1	0	1	1	2	4	3	7	2	4	4	4	8	9	2	0	2	3	1	2	6	2	1	1	2	0	1	1	7	0	2	2	3	1	2	3	5	1	4	2	3	1	3	2	5
HAAO	2	224	0	1	1	0	0	0	0	0	1	0	20	1	1	0	1	0	0	0	0	236	0	0	152	0	1	0	1	4	0	0	0	0	0	0	0	0	0	150	0	1	0	0	0	1	0	181	0
CD52	2	140	1	3	1	2	0	104	5	2	2	1	429	0	114	0	1	0	2	0	0	1	147	0	424	1	0	1	6	17	1	0	188	1	0	1	185	1	2	206	0	0	260	1	3	582	4	106	1
ABHD15	1	1	0	0	0	0	0	0	0	0	0	0	72	0	0	0	0	0	7	1	0	131	1	1	0	183	2	2	0	0	0	0	8	0	0	0	16	0	0	0	1	9	0	0	0	0	3	0	0
HOXB6	0	0	0	0	0	0	0	0	0	0	0	0	0	0	0	0	0	0	0	0	0	0	0	0	2	0	0	0	0	0	0	0	1	0	0	0	0	0	0	0	0	0	0	0	0	0	0	0	0
LOXL3	0	5	1	0	0	0	0	0	0	0	0	0	0	0	1	2	40	0	0	29	1	1	1	0	0	3	0	0	1	1	0	3	1	0	0	0	0	0	1	1	0	0	1	0	0	0	4	0	1
TCL1B5	0	0	0	0	0	0	0	0	0	0	0	0	0	1	0	0	0	0	0	0	0	0	0	0	0	0	0	0	0	0	0	0	0	0	0	0	0	0	0	0	0	0	0	0	0	0	0	0	0
BTN1A1	2	1	3	1	3	1	0	1	1	3	2	1	1	0	2	0	3	1	0	0	0	2	0	1	2	2	2	1	2	0	1	0	0	0	4	0	0	2	1	2	3	1	2	1	1	1	0	3	1
KAT2B	0	10	270	2	59	19	0	19	0	0	6	2	1	2	0	83	23	0	3	0	0	0	163	0	1	0	41	6	2	2	94	1	0	37	0	0	122	2	63	1	0	0	1	0	0	0	0	136	6
RAB5B	5	9	2	0	1	2	200	146	36	4	0	262	338	0	2	0	4	1	7	40	12	295	5	0	17	1	3	212	1	78	24	2	4	0	180	217	0	0	1	1	1	258	5	0	1	0	120	0	0
CRYBA1	0	1	0	0	0	1	1	0	0	0	0	0	0	1	0	1	0	1	0	0	0	0	0	0	0	1	1	1	0	0	0	0	0	0	0	0	0	0	0	0	0	1	0	3	0	0	0	0	0
DNMT3L	0	1	0	0	0	0	1	0	0	0	0	0	0	0	0	0	0	0	0	0	0	1	1	0	0	0	0	0	0	0	0	0	0	0	1	0	0	0	0	0	0	0	0	0	0	0	1	1	0
AIRE	0	1	1	0	1	0	0	0	0	0	0	0	0	0	0	0	0	1	0	0	0	2	1	0	0	1	0	0	0	0	0	0	2	0	0	0	1	0	0	1	0	0	0	0	1	0	1	0	0
ICOSL	0	0	0	0	0	0	1	0	0	0	0	0	10	0	0	0	0	0	0	1	0	1	0	0	0	0	1	0	0	0	0	1	0	1	0	0	0	0	0	0	0	0	1	0	0	0	0	0	0
SPG7	298	64	0	3	331	70	224	2	264	161	4	436	18	16	1	83	71	3	6	37	74	370	0	1	2	1	283	399	0	66	97	0	2	1	281	208	2	1	11	0	215	2	31	185	204	2	2	1	93
SULT5A1	0	0	0	1	0	0	0	0	0	0	0	0	0	0	0	0	0	0	0	0	0	0	0	0	0	0	0	0	0	0	0	0	0	0	0	0	0	0	0	0	0	0	0	0	0	0	0	0	0
RPL13	510	553	214	339	540	491	379	182	275	517	474	695	293	338	394	502	665	333	67	130	124	799	174	185	311	344	432	1633	33	42	205	142	112	201	923	865	373	640	406	179	866	551	266	377	103	158	194	285	286
CHMP1A	6	1065	0	3	1105	274	333	1	79	137	4	782	582	354	2	41	750	4	114	81	125	31	1	2	146	496	81	1082	46	30	75	117	22	82	830	1192	7	657	101	2	311	259	21	0	5	374	2	1	185
RPA1	0	97	2	1	1437	86	9	3	433	519	239	603	319	54	147	162	349	376	2	151	246	13	227	682	627	561	319	2308	2	1	547	232	609	131	2876	1115	343	2733	328	9	625	940	237	279	3	1	190	0	673
SERPINF1	0	194	0	1	1	3	0	0	0	0	5	2	184	1	1	0	0	5	42	1	0	1	0	4	254	0	0	0	0	197	1	0	0	1	4	1	150	1	0	539	0	0	18	0	2	0	1	157	0
TUBGCP3	332	1	2	3	293	2	262	1	108	21	0	120	1	379	3	478	206	416	232	163	26	141	446	0	0	1	1	398	204	2	51	1	0	30	33	360	187	1298	309	3	801	126	294	145	0	0	2	2	538
OPRM1	1	0	3	1	0	0	0	1	1	0	1	0	1	1	1	0	0	0	1	0	0	1	0	0	0	2	0	1	1	1	2	0	5	0	0	1	0	1	0	0	2	0	2	0	1	0	1	1	0
POLR3D	301	140	1	1	339	285	2	6	39	338	42	159	242	29	2	2	195	42	85	110	45	243	0	7	276	1	8	394	55	10	4	0	3	59	568	490	3	747	143	2	4	301	1	1	1	342	166	146	1
TCF7	0	0	0	0	0	0	0	0	0	0	0	0	0	0	0	0	0	0	0	0	0	0	0	0	0	0	0	0	0	0	2	0	0	0	0	0	0	0	0	1	0	0	0	0	2	0	0	0	0
DDX3X	935	252	1899	7	1564	760	285	191	555	1474	458	3319	719	68	59	1616	1413	308	382	324	100	1094	3	361	1186	6	253	1144	20	109	362	122	222	256	2369	1199	370	1282	762	184	1300	272	852	97	103	422	555	64	152
IL12RB1	0	22	1	0	0	0	0	0	0	0	0	0	0	0	0	0	0	0	0	1	0	0	0	0	0	0	0	0	0	0	0	0	0	0	1	0	0	0	0	0	0	0	0	1	0	0	0	0	1
SLC5A5	0	0	0	0	0	2	0	0	0	0	0	0	0	0	0	0	0	0	0	0	0	0	0	0	2	1	0	0	1	0	0	1	1	0	0	0	0	0	0	0	0	0	1	0	0	0	0	1	0
KCNN3	0	0	0	0	0	0	0	0	0	0	0	0	0	0	0	0	0	0	0	0	0	0	0	0	0	1	0	0	0	0	0	0	2	0	0	0	0	0	0	0	0	1	0	0	0	1	0	0	0
USP32	1	2	3	136	2	301	1	66	42	3	27	1	1	73	417	1	465	1	36	19	53	526	5	50	7	8	1160	549	5	3	1	189	8	1	46	186	3	223	390	7	11	318	1	0	2	2	1	2	14
CAR4	0	0	1	0	0	0	0	0	0	1	0	0	0	0	0	0	0	1	0	0	1	1	0	3	2	1	1	1	0	1	0	0	2	0	0	0	0	0	0	0	0	1	0	0	0	0	0	0	0
TXNRD3	323	0	1	1	1	19	0	0	0	174	0	439	2	0	0	1	242	2	176	0	24	1	0	0	4	0	0	1	0	1	0	0	0	142	1	2	12	1	0	1	2	210	24	1	1	1	0	0	177
FASL	0	0	0	0	0	0	0	0	0	0	0	0	1	0	0	0	0	0	0	0	0	0	0	0	0	0	0	0	0	0	0	0	0	0	0	0	0	0	1	0	0	0	0	0	0	0	0	0	0
ZFP512B	0	0	0	1	18	170	68	0	115	0	30	13	200	29	316	4	4	54	44	50	0	1	1	0	1	88	2	2	71	0	11	0	110	3	339	0	388	1	57	1	2	2	4	0	0	94	30	226	70
DNAJC5	1	294	2	222	415	197	63	377	3	141	51	543	93	0	680	335	360	967	30	53	20	307	5	22	311	2	46	5	55	179	292	154	1	251	120	424	654	91	390	9	149	4	7	2	181	711	955	270	25
TPD52L2	446	464	2	159	629	645	291	15	196	765	603	565	777	924	51	415	770	6	27	233	96	553	548	0	83	518	718	1339	118	4	488	215	254	253	1397	353	712	513	204	426	1244	1560	372	653	1	3	136	7	36
FMR1	7	1	0	204	31	306	172	0	104	113	79	813	153	3	213	132	264	461	78	188	30	194	5	276	259	4	3	309	1	66	550	0	248	231	305	217	42	497	141	0	663	243	12	99	0	0	132	201	27
BCL11A	90	321	6	702	571	675	484	341	290	372	237	1826	96	810	352	491	524	420	52	256	50	802	168	457	65	7	360	1714	5	39	248	216	290	384	1242	694	87	829	369	108	2387	838	42	858	380	146	789	4	161
IL4	0	0	0	0	0	34	0	0	0	0	0	0	0	0	0	0	0	0	0	0	0	0	0	0	0	0	0	0	75	0	0	0	0	0	0	0	0	0	0	2	0	0	0	0	0	1	0	0	0
PXMP4	3	171	1	97	0	2	0	1	1	180	93	4	0	1	1	145	0	0	0	30	84	3	0	294	5	387	1	516	3	1	115	0	189	0	349	129	2	97	1	1	2	59	4	5	56	1	35	123	126
DLG3	0	0	0	1	0	0	0	192	0	0	2	0	1	0	0	0	0	2	76	6	0	1	0	1	0	0	131	0	0	0	0	0	1	0	1	2	0	0	0	0	0	0	0	1	0	0	0	0	0
GNB1L	0	222	3	2	3	110	3	1	75	2	288	209	0	107	2	213	432	125	77	113	50	4	81	1	3	4	0	187	1	1	0	0	2	59	2	1	190	398	4	2	606	3	1	212	2	0	1	0	0
DBH	1	0	1	1	3	2	4	1	0	3	0	0	0	0	1	1	0	0	0	0	0	0	0	0	2	1	0	2	0	0	1	0	0	3	1	1	2	3	0	0	1	1	5	0	0	1	1	2	0
MMP11	0	101	0	0	0	0	1	0	0	0	0	0	0	0	0	1	0	1	0	0	0	0	0	0	3	0	0	0	0	0	0	0	1	0	0	0	0	2	0	0	0	0	1	0	0	1	0	0	0
SMARCB1	257	866	3	434	208	441	666	2	282	123	2	805	248	573	3	292	350	466	203	156	156	739	711	4	332	26	251	831	3	60	537	5	145	178	1378	651	337	145	73	3	718	708	653	171	4	320	353	202	201
VPREB3	0	0	0	0	0	0	0	0	0	0	0	0	0	0	0	0	0	0	5	4	0	3	0	1	0	0	0	0	5	0	0	0	0	0	0	0	0	0	0	0	0	0	0	0	0	0	0	0	0
HIP1R	548	0	198	0	1	51	1	2	33	0	2	1	0	0	200	131	0	2	1	52	0	232	0	1	6	4	4	1	1	1	0	0	149	0	1	0	0	2	0	1	0	2	2	0	332	1	116	0	0
NSUN5	20	58	1	0	196	84	151	3	141	167	112	159	153	1	1	118	851	195	0	53	1	363	3	2	97	0	73	241	1	0	104	89	91	358	443	257	2	117	137	4	518	481	195	170	10	0	7	148	111
TOP1MT	1	255	0	1	0	44	20	165	27	125	0	58	137	91	0	152	0	1	63	24	18	0	0	0	132	1	1	1	0	0	43	0	1	40	0	0	0	2	1	2	0	434	130	0	0	0	1	0	1
HOXA10	0	0	0	0	0	0	0	0	1	0	45	0	0	0	29	0	0	0	15	0	0	0	0	0	0	0	0	0	0	2	0	0	1	21	0	1	0	0	2	3	1	0	0	1	1	1	0	185	0
HOXA4	22	0	0	0	0	0	0	0	0	0	0	0	0	0	0	0	0	2	0	0	2	0	0	0	0	0	0	0	0	0	0	57	0	0	0	0	0	0	0	0	0	0	1	0	0	0	0	0	0
MMP14	0	0	1	0	302	200	473	3	241	0	3	136	0	0	0	27	63	0	1	20	19	450	1	1	1	0	0	1	3	1	0	17	1	181	376	0	0	0	254	0	607	0	0	22	253	1	27	0	162
SLC7A7	0	0	2	0	278	97	0	1	0	0	324	1	0	0	1	480	341	0	0	109	0	2	0	0	0	0	72	1	2	0	0	1	0	2	1	193	0	0	64	1	0	1	1	168	1	1	1	240	0
OXA1L	0	293	6	1	217	491	414	0	155	59	2	251	498	542	2	691	128	130	0	10	136	147	55	2	249	341	2	1497	0	88	4	33	0	43	617	183	125	374	378	384	707	170	186	11	0	447	5	18	210
HEATR6	12	287	2	2	108	0	1	0	2	4	4	1	112	0	252	26	0	1	0	0	0	1	0	0	0	1	1	209	80	3	2	1	1	11	187	103	59	0	27	44	9	123	1	86	41	199	119	0	0
CCL3	123	116	1	0	1	1	1	0	0	1	0	0	0	0	0	0	0	0	0	0	0	0	54	1	75	0	1	0	0	54	0	0	0	0	5	0	2	0	0	326	2	0	1	3	2	85	0	2	0
WFDC18	0	0	0	0	0	1	0	0	0	0	0	0	0	0	0	0	1	0	0	0	0	0	1	0	2	1	0	0	0	1	0	0	0	0	0	0	0	1	1	255	0	0	0	0	0	27	1	0	0
ICAM4	1	1	365	222	471	243	633	1	121	78	282	86	1	246	361	364	56	510	1	31	0	1	0	2	38	159	226	415	1	1	60	171	103	251	1072	199	2	436	59	0	747	248	2	635	1	110	20	0	173
ILF2	302	745	9	51	828	430	211	285	350	369	317	688	301	629	410	10	1309	422	570	232	370	936	313	4	99	17	384	740	320	48	516	228	144	178	1435	1160	4	1456	221	238	321	703	259	319	36	1	194	272	10
CHTOP	790	10	5	246	46	506	246	194	121	253	134	597	71	535	484	689	916	175	223	250	116	663	575	211	156	816	285	470	146	138	313	194	154	49	2227	401	93	561	566	4	833	10	358	162	116	506	124	3	446
SNAPIN	294	334	3	149	164	55	2	601	5	197	79	247	252	271	0	556	264	24	0	27	37	58	1	152	198	442	212	1216	3	48	293	347	34	255	648	459	18	570	229	369	485	0	86	215	1	0	0	100	2
S100A4	0	9	0	0	0	0	0	0	0	0	0	0	0	0	0	0	0	0	0	0	1	0	0	0	0	0	0	0	10	0	0	0	0	0	0	0	0	0	0	0	0	0	1	0	0	0	0	0	0
S100A3	0	0	0	1	0	0	0	0	0	0	0	1	0	0	0	0	0	0	0	0	0	0	0	0	0	0	0	0	0	0	0	0	0	0	0	1	0	0	0	0	0	0	0	0	0	0	0	1	0
S100A5	0	0	0	0	0	0	0	0	0	0	0	0	0	0	0	0	0	0	0	0	0	0	0	0	0	0	0	0	0	0	0	0	0	0	0	0	0	0	0	0	0	0	0	0	0	0	0	0	0
S100A6	0	0	0	0	1	0	1	1	0	0	0	0	79	0	0	0	0	0	29	0	0	0	0	0	0	91	4	1	3	0	0	0	0	0	0	0	0	0	0	0	0	0	2	0	0	0	0	0	0
SCN4A	1	0	0	0	0	0	0	0	0	0	0	0	0	0	0	0	0	0	0	0	0	0	0	0	0	0	0	1	0	0	0	0	1	0	1	0	0	0	0	0	0	0	0	0	0	0	0	0	0
ICAM2	393	1102	2	289	5	67	745	1	0	186	838	849	430	1	255	2	4	376	460	1	45	722	1	573	201	4	7	2	0	1	2	192	354	83	2	0	76	1	2	37	1	602	85	157	152	8	550	469	2
MAPK7	1	0	0	0	70	0	0	0	41	0	407	0	0	0	0	0	0	1	1	1	0	69	0	0	181	0	0	389	0	0	136	35	0	1	0	1	242	0	0	1	1	0	1	0	0	0	16	0	134
EPN2	0	0	1	0	0	1	1	0	1	0	0	0	0	0	1	0	0	0	0	0	0	0	0	0	0	0	1	0	0	0	0	0	1	1	0	1	0	0	0	0	0	0	2	1	0	0	0	0	0
B9D1	0	0	1	0	161	41	0	0	107	71	0	178	0	0	0	0	98	16	1	0	0	0	0	2	0	95	121	0	0	0	46	0	0	1	0	0	0	0	0	0	0	0	0	2	0	0	0	0	0
SEC24B	6	16	245	4	3	71	62	1	140	1	2	281	460	1	302	98	10	49	23	91	7	1	0	50	174	3	0	259	451	2	119	1	126	0	276	0	139	106	74	327	218	1	60	1	6	1	1	72	31
N4BP3	0	0	0	0	0	0	0	0	6	0	0	0	177	0	0	0	0	0	0	0	0	0	0	0	0	0	1	1	53	0	1	0	0	0	0	0	0	0	0	0	0	0	0	0	0	0	0	0	0
RMND5B	1	0	50	128	1	261	349	1	224	120	339	2	351	168	369	3	322	2	0	99	87	228	363	0	0	0	279	743	19	25	109	83	3	186	1	2	3	1	98	4	474	335	1	3	1	377	1	1	0
NHP2	343	1516	123	491	1254	1311	337	283	988	1492	494	3549	381	974	440	1510	2047	624	153	429	506	1252	268	132	1038	999	295	3239	6	35	516	523	184	672	2788	3703	468	2520	991	145	1986	1828	1152	607	96	400	434	2	801
VPS9D1	202	201	0	1	1	0	0	0	74	51	1	0	1	0	27	0	5	6	1	0	0	0	5	0	183	2	0	0	4	1	24	0	0	0	271	87	0	0	0	1	0	3	75	19	0	0	1	164	90
ZFP276	0	133	0	0	225	36	0	1	0	22	1	0	0	0	0	0	21	166	0	1	0	0	0	0	0	0	84	0	0	0	0	0	0	1	53	0	247	106	0	0	4	181	107	2	1	6	0	3	1
C1QL4	0	0	0	0	0	0	0	0	0	0	0	0	0	0	0	0	0	0	0	0	0	0	0	0	0	0	0	0	0	0	0	0	0	0	0	0	0	0	0	0	0	0	0	0	0	0	0	0	0
MFSD10	1133	635	3	397	830	271	147	297	285	369	616	449	233	137	254	299	524	146	323	96	120	226	71	3	443	306	184	6	89	84	144	167	7	260	628	726	64	755	127	9	2018	4	475	6	3	931	135	2	216
LUZP1	60	0	0	1	2	2	0	0	1	0	191	327	94	1	0	0	0	0	1	26	1	243	0	1	1	0	0	1	0	17	1	0	1	0	0	0	0	0	0	1	2	0	159	0	1	1	1	0	1
SLC13A2	0	0	0	0	0	0	0	0	0	0	0	0	0	1	0	0	0	0	0	0	0	0	0	1	0	0	0	1	0	0	0	0	0	0	0	0	0	0	0	0	0	1	0	0	0	0	1	0	0
KCTD10	300	1	0	1	4	0	1	1	32	0	156	0	0	169	0	21	11	1	47	20	13	0	0	193	1	131	1	1	0	24	0	30	0	45	304	154	3	141	100	0	0	1	0	0	0	47	0	0	93
POLDIP2	2	368	2	124	524	272	62	0	342	178	810	917	554	649	301	877	1188	341	3	135	278	408	1	780	436	386	64	1406	4	2	300	216	1	250	1334	312	169	563	91	4	1648	744	95	1	1	1	50	5	338
SEBOX	0	0	0	0	0	0	0	0	0	0	0	0	0	0	0	0	0	0	0	0	0	0	0	0	0	0	0	0	0	0	0	0	0	0	0	0	0	0	0	0	0	0	0	0	0	0	0	0	0
IFT20	166	60	117	158	482	340	0	235	152	112	82	517	95	195	1	103	161	0	145	143	61	341	131	1	155	65	169	629	67	98	141	102	31	83	364	231	353	265	136	3	595	404	647	121	26	9	68	336	95
COL6A1	1	0	0	0	0	0	0	0	0	0	0	1	0	0	0	0	0	0	0	0	1	0	0	0	0	0	0	0	0	0	1	0	1	0	1	0	0	0	1	0	0	1	0	1	0	0	0	1	0
PCBP3	0	0	0	25	0	56	193	0	26	0	418	321	1	0	0	0	0	0	99	58	0	2	0	2	0	1	0	0	0	0	0	0	1	226	2	0	1	0	0	1	108	0	0	37	0	0	0	0	55
LGALS9	1537	942	1881	1788	4792	4923	2466	245	1124	2332	3574	7657	1401	502	838	3469	5813	2027	571	1460	1392	2898	1172	402	845	397	339	19331	126	355	730	1051	663	1347	3221	3528	411	2603	1226	772	13961	5753	1521	1614	768	907	1434	238	1515
ARAF	575	649	147	723	665	209	376	275	250	2	277	1	90	521	2	2	621	153	81	22	154	3	360	491	4	761	1	48	121	0	266	69	115	109	1	4	17	208	6	39	579	269	304	116	258	31	3	216	311
CFP	2	520	1	2	33	0	1	0	0	1	0	0	1	0	0	0	0	0	2	0	0	1	221	0	42	1	0	0	1	1	0	0	53	2	0	0	263	0	0	1	0	0	194	0	1	0	0	0	0
TIMP1	0	0	0	0	0	0	0	0	0	0	0	0	0	0	0	0	0	0	0	0	0	0	0	0	0	0	0	0	0	0	0	0	0	0	0	0	0	0	0	0	0	0	0	0	0	0	0	0	0
UXT	11	80	0	1	18	22	96	0	21	6	0	13	134	11	0	128	290	2	11	23	4	0	11	0	34	1	13	127	1	0	40	20	1	42	33	119	33	98	1	1	198	22	9	53	0	19	58	0	8
CNNM3	1	0	101	70	0	105	1	0	109	1	2	81	0	0	0	0	0	435	318	0	0	0	2	0	3	1	133	3	0	1	72	157	0	99	0	28	178	0	143	1	284	277	105	161	0	1	2	1	3
LMAN2L	451	97	173	6	5	2	1	9	4	58	1	71	0	1	463	2	17	2	10	2	29	342	0	1	2	0	6	1	1	30	0	3	5	95	0	28	0	66	10	2	1889	21	3	1	3	4	8	0	4
MCM3AP	2	0	0	13	0	60	0	1	43	11	1	244	176	1	0	61	167	0	51	56	0	0	0	0	164	0	81	554	1	1	2	0	1	47	204	86	5	1	49	1	126	4	0	0	0	0	1	0	173
PCNT	0	97	16	236	286	27	248	254	20	32	1	30	251	0	0	116	0	86	0	8	37	82	154	0	316	9	308	472	1	63	29	0	1	39	150	385	50	432	138	2	645	680	81	291	0	1	19	68	154
FTCD	0	0	0	0	0	1	0	0	1	0	0	0	0	0	0	0	0	1	0	0	0	0	0	1	1	0	0	0	0	0	0	0	1	0	0	0	0	0	0	0	1	0	1	0	0	0	0	0	0
MXD1	0	1	2	0	99	0	26	2	2	0	0	57	0	1	1	0	0	0	0	32	11	0	0	0	2	0	269	486	143	1	13	1	1	2	0	0	200	0	0	0	1	1	2	1	0	893	0	0	50
SNRNP27	110	20	144	180	311	218	164	150	133	191	141	702	1	239	167	205	243	109	158	30	69	26	97	24	31	189	205	659	1	18	132	1	25	7	475	544	115	289	97	170	454	185	99	72	116	1	60	97	92
OAS1C	0	0	0	0	0	5	0	0	0	0	0	1	0	0	0	0	0	0	50	0	0	0	0	0	0	0	0	0	0	0	0	0	0	0	0	0	0	0	0	0	0	0	0	0	0	0	0	0	0
OAS1H	0	0	0	0	0	0	0	0	0	0	0	0	0	0	0	0	0	0	0	0	0	0	0	0	0	0	0	0	0	0	0	0	0	0	0	0	0	0	0	0	0	0	0	0	0	0	0	0	0
OCRL	76	470	1	3	10	23	154	3	0	2	0	109	0	56	0	0	0	26	450	0	1	185	129	2	2	342	39	0	88	0	1	0	0	7	0	2	120	0	3	0	4	0	63	237	351	3	3	1	0
CALM1	1457	2555	712	1193	1741	1562	1797	867	953	2416	1628	2680	1786	479	1707	1521	1904	2063	389	801	609	3658	649	478	1959	3261	732	4005	457	179	668	743	1308	928	3117	1113	1849	2386	650	217	2756	2056	1877	935	501	1372	921	220	895
AGPAT3	0	0	3	2	148	80	4	1	22	1	3	1	236	1	2	2	105	1	0	22	12	2	2	2	1	417	66	346	0	2	136	4	2	0	593	374	3	0	0	2	2	1	196	0	0	3	0	1	3
SLC26A3	3	0	0	0	0	0	0	0	0	0	0	0	1	0	0	0	2	0	0	1	0	0	1	0	1	2	0	1	1	0	0	0	0	0	0	1	0	0	0	0	0	0	0	0	1	1	0	0	0
SEMA6B	0	0	0	37	0	0	0	0	0	0	0	0	0	0	0	0	0	0	0	0	0	0	0	0	0	0	0	0	1	0	0	0	0	17	0	0	1	1	0	0	0	0	0	0	0	0	0	0	0
UHRF1	1	148	2	0	1703	212	191	3	153	508	564	799	310	19	3	436	605	1082	3	259	110	1871	3	4	465	4	272	655	2	7	186	306	745	277	488	869	564	2966	327	11	307	1271	821	1	217	2	820	4	680
DPP9	222	333	0	89	469	205	183	1	48	1	273	350	393	0	4	131	170	2	1	201	29	15	184	0	106	3	2	73	105	3	255	2	1	0	321	265	157	2	399	499	445	162	267	2	0	1	82	4	5
RAMP2	0	0	1	0	0	0	0	0	1	0	0	0	0	0	1	0	1	0	0	1	0	1	0	0	1	1	0	1	0	1	0	1	1	1	0	0	0	0	0	1	0	2	0	1	0	2	1	0	0
LSR	0	12	0	0	0	0	0	0	1	0	0	0	0	0	0	0	0	0	0	0	0	0	0	0	0	0	0	0	0	0	0	0	0	0	0	0	0	0	0	0	0	0	0	0	0	0	0	0	0
GRAMD1A	1236	569	386	2	2	208	251	496	23	6	509	1	159	3	35	2	259	0	156	42	0	471	22	268	33	1	54	8	54	2	2	1	5	0	1	2	94	197	3	2	1	3	197	202	0	2	1	171	3
HPN	1	1	0	2	666	368	158	1	275	3	1	714	0	7	3	254	1654	1	0	71	250	0	0	0	1	2	1	695	0	1	348	1	0	3	924	425	1	410	723	4	515	2	4	0	0	0	3	0	183
GABRG1	0	1	0	1	0	1	0	0	0	0	1	1	0	1	0	2	0	0	0	0	1	1	1	1	1	2	0	1	0	0	0	0	0	0	0	0	0	3	1	0	2	0	0	0	0	0	1	0	0
CKB	0	0	1	0	1	0	0	0	1	0	0	0	0	0	0	0	1	0	0	0	0	0	205	1	0	0	0	0	0	0	0	0	0	0	0	0	0	1	0	0	0	0	0	0	0	0	0	0	0
SP1	3	162	4	2	36	47	0	1	105	379	347	26	0	1	1	26	159	26	93	1	49	0	0	64	35	236	161	4	1	0	0	4	211	82	400	0	144	240	298	18	2	4	123	354	1	4	2	43	2
ITGB7	3	0	912	3	0	1	114	0	0	0	0	0	151	0	0	0	0	0	0	0	2	1	185	1	0	2	3	2	1	2	1	113	258	1	1	1	1	0	0	3	0	0	2	119	456	5	264	1	0
MYG1	462	8	1	40	350	151	136	0	97	318	1	416	192	162	2	654	880	635	62	45	109	650	2	2	219	0	29	322	9	1	33	0	106	85	626	552	351	195	223	3	1221	113	358	96	2	2	154	431	143
RARG	0	0	1	2	0	0	2	0	1	0	1	3	0	0	2	0	1	1	0	0	0	0	0	0	0	103	0	0	0	1	0	0	0	0	1	1	25	1	0	0	1	0	0	0	0	0	0	7	0
PFDN5	263	399	419	247	298	289	257	153	148	556	343	551	222	169	87	530	848	109	211	59	86	122	205	401	138	254	187	832	116	106	111	31	213	120	554	827	170	374	204	487	749	199	550	227	176	343	127	332	326
EFNB2	2	0	2	1	0	0	0	1	1	0	4	0	0	0	1	0	0	0	1	0	0	0	0	0	0	0	1	1	2	2	0	1	0	0	3	0	1	0	0	0	0	1	0	0	0	0	1	0	1
RRP15	141	535	4	271	305	430	466	175	250	233	439	623	243	790	4	311	548	45	124	44	159	464	0	1	312	2	101	1030	0	39	56	164	2	187	928	547	290	643	192	208	1113	179	18	219	232	283	64	206	66
RND2	0	0	0	0	0	0	0	0	0	1	0	0	0	1	0	0	0	0	0	0	0	13	0	0	78	0	0	1	0	0	0	0	0	0	0	0	0	0	0	0	0	0	0	0	0	0	0	0	0
SRR	1	0	0	0	86	57	1	2	0	0	1	2	1	0	0	0	0	1	0	19	38	0	0	0	40	190	0	170	1	19	0	41	0	19	2	1	10	1	0	2	1	2	2	0	0	1	0	0	0
SYNC	0	0	0	0	0	0	0	0	1	1	0	0	0	0	0	0	0	0	0	0	0	1	0	1	0	0	0	0	0	0	0	0	0	0	0	0	1	0	0	0	0	0	0	0	0	0	0	0	1
FNDC5	2	0	1	1	0	0	0	1	0	1	2	1	2	2	0	1	2	1	1	0	1	0	0	2	1	2	13	2	1	0	0	0	0	1	0	0	0	0	1	1	0	0	1	0	0	0	0	0	1
ACP5	0	0	1	0	803	3	1	2	2	0	0	0	0	0	0	53	84	0	1	1	0	0	0	0	175	0	237	328	0	1	0	0	100	42	381	0	0	46	0	0	1	0	2	0	0	0	0	1	0
CNN1	0	0	0	0	0	0	1	1	0	1	1	0	0	0	0	0	0	0	0	1	0	0	0	0	1	0	0	1	0	0	0	0	0	0	0	0	0	0	0	0	0	0	0	0	1	0	0	0	0
FBXO9	450	133	532	1	260	349	410	170	214	304	181	130	2	1	73	125	382	412	0	216	89	503	42	408	5	691	84	538	142	3	312	7	3	3	655	898	164	21	1	5	410	6	116	143	162	1	403	0	114
VPS50	0	300	0	1	10	164	0	2	58	358	1	209	1	1	1	170	2	232	5	43	30	99	0	9	75	1	221	289	2	24	161	2	101	124	470	200	4	382	0	78	74	87	1	124	34	1	2	0	2
HARS	319	25	5	70	3621	1115	852	474	364	998	1088	1931	0	1056	365	689	1380	512	1	291	303	214	397	2	207	31	553	3054	4	68	726	140	210	346	4098	2353	63	3243	340	405	2159	919	140	218	53	2	11	1	960
ZMAT2	66	273	5	374	1004	337	155	190	276	80	48	975	300	118	202	181	786	90	109	231	132	184	226	240	356	154	54	1759	1	8	165	2	57	175	1546	718	221	1045	337	68	1153	514	162	95	8	34	66	200	343
UBE2C	8	4590	10	1806	759	1719	0	1	206	279	8	514	1	1296	7	72	2199	6	618	43	146	4	3	5	2	2	1612	1282	4	7	148	3	8	159	5406	667	2	2648	348	8	341	6	0	84	3	128	6	1	113
SMG5	678	406	3	4	3	4	195	1	79	2	320	791	378	221	4	47	29	117	3	81	44	382	2	4	182	4	40	209	4	30	45	1	175	68	398	193	44	125	0	321	12	150	4	103	3	2	6	279	29
CCT3	3231	1097	16	1009	4578	2144	1606	37	926	1507	1678	3453	2461	1560	1594	1204	3430	1581	34	833	862	3619	748	1725	1264	534	675	3676	160	259	940	823	606	1618	6658	3400	169	2407	1020	519	6821	2368	998	1255	13	491	914	1240	1122
GLMP	3	297	336	280	3	143	335	4	35	67	113	141	338	4	342	1	348	215	228	16	63	461	3	6	104	1	111	360	1	105	50	1	134	0	509	141	188	204	2	4	285	365	30	1	228	1	6	1	60
MEF2D	1	456	4	65	529	210	1	204	46	209	2	154	278	0	1	1	221	0	5	83	4	48	0	56	98	0	93	184	1	59	184	106	4	22	168	674	490	641	33	2	191	29	278	137	2	2	0	13	88
TMEM79	0	0	0	0	0	0	45	0	0	1	33	75	0	0	0	32	123	0	0	4	2	0	0	0	0	0	1	0	0	0	0	0	0	0	0	0	16	0	0	0	53	0	0	0	0	0	0	0	1
SND1	16	669	12	23	99	202	10	7	78	185	1	273	297	7	34	300	298	577	136	10	68	351	8	448	432	14	10	421	164	3	49	11	33	68	935	52	529	13	99	3	1582	463	327	146	25	74	91	43	20
COL18A1	0	0	1	0	0	0	1	0	0	0	0	0	0	0	0	0	0	0	0	0	0	0	0	0	0	0	0	0	0	0	0	0	2	1	2	0	0	0	0	0	0	0	0	0	0	0	0	0	1
SLC19A1	2	452	1	173	2	240	2	2	188	30	194	648	320	312	5	655	1485	2	77	399	125	203	1	1	415	185	5	236	2	2	426	17	0	61	1486	490	118	1	152	2	573	70	293	41	1	2	269	1	2
KPNB1	362	290	227	9	626	613	181	133	364	1152	2	1351	388	486	4	409	1497	420	183	215	66	921	17	5	1022	578	292	975	15	13	135	323	214	181	974	853	674	957	314	85	1201	106	309	222	76	454	531	35	27
NPEPPS	2	524	2	1	151	92	77	1	31	220	503	223	1	0	40	278	35	0	0	35	2	353	1	1	198	3	193	35	1	3	21	0	6	42	515	252	353	176	49	2	794	64	483	254	1	3	36	66	0
TBX21	0	0	0	0	0	0	0	0	0	0	0	0	0	0	0	0	0	0	0	0	0	0	0	0	0	0	0	0	0	0	0	0	0	0	0	0	0	0	0	0	0	0	0	0	0	0	0	0	0
MRPL10	257	94	2	124	299	167	316	89	130	181	0	613	42	0	523	3	434	0	59	74	50	104	19	1	2	220	2	936	48	3	202	1	139	109	0	377	68	434	119	286	855	169	186	0	0	0	2	296	205
CYP51	0	29	1	4	1	0	0	2	3	1	553	587	1	0	0	0	0	191	0	8	0	0	301	1	124	0	2	148	0	4	121	0	333	0	1	0	2	205	0	2	0	0	0	1	1	0	169	0	245
TCF25	708	84	118	225	666	423	346	363	263	176	550	879	222	5	177	292	438	955	47	221	69	1073	362	7	409	319	55	1171	16	198	57	4	2	199	883	483	186	1041	41	137	1730	11	414	52	523	346	552	3	224
TUBB6	0	0	0	0	12	1	0	1	1	0	9	5	403	12	0	3	253	5	1	4	0	0	0	1	1	0	3	13	1	0	4	0	0	0	44	1	0	3	2	1	3	2	3	3	1	0	0	279	0
DEF8	1130	119	2	19	1119	431	89	487	275	48	662	526	3	96	723	366	4	347	689	130	43	1609	169	128	162	0	87	314	175	3	95	80	178	240	823	297	135	313	1	2	490	398	253	87	1	2	233	246	265
MEOX1	0	0	0	0	0	0	0	0	0	0	0	0	1	0	0	0	0	0	0	0	0	0	0	0	0	0	0	1	0	0	0	0	0	0	0	0	0	0	0	0	0	0	0	0	0	0	0	0	0
SOST	0	0	0	1	0	0	0	0	0	0	0	0	0	1	0	0	0	0	0	0	0	0	0	1	0	0	0	0	0	0	0	0	1	0	0	2	0	0	0	0	1	0	0	0	0	0	0	0	0
NKX2-1	0	0	0	0	0	0	0	0	0	0	1	0	0	0	0	0	0	0	0	0	0	0	0	0	0	0	1	0	0	1	0	0	0	2	0	0	0	0	0	0	0	0	0	0	0	0	0	0	0
PAX9	0	1	1	1	1	1	0	2	1	1	5	2	0	2	1	0	1	2	0	7	5	1	0	1	4	3	2	95	2	2	1	0	1	1	1	2	0	0	0	1	0	1	2	4	0	3	1	0	4
IRX2	0	0	0	0	0	0	0	0	0	0	0	0	0	0	0	0	0	0	0	0	0	0	0	0	0	0	0	0	0	0	0	0	0	0	0	0	0	0	0	0	0	0	0	0	0	0	0	0	0
COL1A1	3	0	5	0	1	1	2	4	0	3	4	8	5	4	1	4	2	1	1	2	0	2	1	3	6	4	1	3	4	1	4	1	8	1	2	3	2	0	1	2	3	1	3	3	0	1	0	0	2
ITGA3	0	0	0	0	1	0	0	0	0	1	1	0	4	0	0	0	0	0	0	0	0	1	0	0	0	0	0	0	0	0	0	0	0	0	0	0	0	0	0	0	0	0	0	0	0	0	0	0	0
SGCA	0	0	0	0	0	0	0	0	0	0	0	0	1	0	0	0	0	0	0	0	0	0	0	0	0	0	0	0	0	0	39	0	0	0	0	0	0	0	0	0	0	0	0	0	1	0	0	0	0
DLX3	0	0	1	0	0	1	0	0	0	3	0	1	0	0	1	1	0	1	1	0	0	1	1	1	0	1	0	3	2	0	2	0	0	0	0	0	1	0	0	0	0	2	1	1	0	0	0	0	0
FOXM1	0	168	158	17	222	1	0	0	29	183	1	180	0	0	0	1	33	0	99	0	0	0	0	0	28	1	0	11	1	2	54	0	0	0	0	0	0	300	12	2	0	1	186	32	0	0	1	0	0
ITFG2	0	2	1	7	341	62	3	1	71	12	0	1	25	2	349	0	434	20	0	0	45	0	5	1	0	5	2	1	2	4	0	2	161	0	92	0	467	0	5	3	319	228	4	48	2	1	0	47	108
NRIP2	0	0	1	0	0	0	0	0	0	0	0	0	0	0	1	81	0	0	0	0	0	0	0	0	0	0	0	0	0	0	0	0	0	0	0	0	0	0	5	0	0	0	0	147	0	0	0	0	17
TULP3	1	2	62	2	0	4	1	2	3	0	1	1	0	0	3	0	4	0	0	1	1	0	2	3	1	1	0	3	0	0	1	0	1	1	1	3	0	2	0	0	1	1	1	0	0	1	0	0	2
GTF2H4	3	100	5	63	148	196	234	0	0	2	210	263	410	10	387	170	89	380	7	88	127	379	2	348	1	388	3	219	0	10	66	0	1	56	1157	158	3	333	119	370	1168	2	319	6	2	2	1	2	145
TUBB5	2550	12989	2958	3435	10968	4247	2165	271	3155	6582	5907	8144	1523	5408	1420	2943	10113	4568	2866	1702	1659	5780	960	1035	4353	672	4322	13902	377	187	2984	2379	2412	2332	20615	9419	1300	8763	4249	1431	5287	5609	2396	6332	849	1653	2720	2543	3552
ELL2	0	0	185	20	269	183	230	0	147	412	482	0	2	4	0	5	60	1	166	77	1	886	1	1	2	0	0	671	1	3	168	142	103	227	525	511	3	864	63	1	479	54	0	246	161	0	83	1	93
JUP	0	0	93	1	0	0	0	5	0	0	1	0	0	0	1	1	0	0	2	0	0	1	1	117	2	0	1	0	0	1	0	1	0	1	0	1	0	1	1	0	0	3	1	0	0	2	0	1	0
FKBP10	0	0	0	0	0	0	0	0	0	0	0	0	0	0	1	0	0	0	0	0	0	80	0	0	0	0	0	0	0	0	0	0	0	0	0	0	0	0	0	0	0	0	0	0	1	0	0	0	0
KLHL10	0	0	0	0	0	0	0	0	0	0	0	0	0	0	0	0	0	0	0	0	0	0	0	0	0	0	0	0	0	0	0	0	0	0	0	0	0	0	0	0	0	0	0	0	0	1	1	0	0
MNX1	0	0	0	0	0	0	0	0	0	0	0	0	0	0	11	0	0	0	0	0	0	0	0	0	0	0	0	0	0	0	0	0	1	0	0	0	0	0	0	0	0	0	0	0	0	0	0	0	0
NOM1	520	559	1	1	136	459	0	0	37	59	0	712	2	1	53	59	142	153	46	2	65	23	1	0	79	0	27	324	1	3	41	174	0	61	387	45	86	35	114	1	5	2	89	222	0	121	246	0	169
ERGIC1	4	689	5	99	401	84	161	3	84	1	20	266	8	3	67	336	6	447	15	12	35	49	0	293	234	25	35	386	0	4	42	34	42	55	209	75	223	3	10	2	422	76	162	164	9	1	1	2	277
TNK1	1	0	2	1	2	2	1	1	0	0	2	1	0	0	1	0	0	1	0	0	0	1	2	1	1	0	0	1	1	1	0	1	1	2	14	1	0	1	1	1	0	1	1	2	1	0	0	1	1
ACAP1	351	147	723	293	1	1	93	100	2	79	309	1	791	1	1	55	2	67	262	1	3	213	509	428	155	638	9	4	1	189	3	5	125	141	237	1	0	282	100	1011	10	1129	32	201	251	1860	247	473	3
TCEA3	3	2	0	0	0	0	0	0	0	0	1	1	0	0	1	0	1	0	0	0	0	0	0	0	0	0	1	0	2	0	0	0	2	0	0	0	1	1	0	0	1	2	0	0	0	0	0	0	1
CSN3	0	0	0	0	0	0	0	0	0	0	0	0	0	1	0	0	0	0	0	0	0	0	0	1	1	0	0	1	0	0	1	0	0	0	0	0	0	0	0	0	0	0	0	0	0	0	0	0	0
IFRD1	275	181	2	318	627	363	259	1	55	127	2	646	262	226	623	3	461	2	111	38	51	630	4	0	366	0	2	895	80	1	64	193	2	125	448	163	318	273	14	348	760	366	56	377	0	136	7	182	119
STK38L	0	0	0	6	66	1	1	0	41	9	3	34	2	1	0	9	1	1	0	0	0	0	0	1	0	7	1	245	10	0	0	1	1	0	0	1	1	0	0	0	1	1	1	1	0	4	0	5	1
BRPF1	2	15	3	3	495	171	156	0	0	60	316	194	309	3	382	258	1	33	139	55	9	1	0	1	0	28	7	824	1	49	21	3	2	19	2	110	2	0	0	0	159	2	323	99	5	1	0	81	2
AKR1B3	339	444	50	77	93	45	63	101	103	39	167	162	60	2	207	67	166	4	12	12	7	221	95	0	98	79	2	116	55	24	46	7	90	1	231	145	1	1	39	0	42	136	215	2	55	53	2	70	25
HOXC13	1	0	0	0	2	1	1	1	0	0	0	2	0	0	1	0	1	0	0	0	0	0	0	0	0	0	1	0	1	0	0	1	0	0	0	0	0	0	0	0	0	1	1	0	1	0	0	0	0
HOXC11	0	1	0	0	0	0	0	1	0	0	0	0	0	1	1	0	0	0	0	0	0	0	0	0	1	1	0	0	0	0	1	1	0	1	0	0	0	0	2	0	0	0	0	0	1	0	0	0	0
HOXC8	0	1	1	0	0	2	0	0	1	1	1	1	3	2	1	0	3	3	1	0	0	1	0	0	2	2	1	1	1	0	3	0	4	3	1	1	1	0	1	0	1	2	1	1	2	0	1	0	0
HOXC6	1	0	3	0	0	0	2	1	0	0	1	0	0	0	0	0	0	1	0	1	0	1	0	0	1	0	0	0	1	0	2	0	0	0	0	1	0	0	1	2	0	0	0	0	1	1	0	0	1
GSTT1	0	0	0	0	163	0	0	0	0	1	0	3	0	1	2	0	258	0	70	0	0	1	0	0	0	0	1	0	97	0	0	0	1	0	0	290	0	0	0	0	1	0	0	0	0	0	0	0	4
GSTT3	0	156	0	0	0	0	0	0	0	0	0	0	0	0	0	0	0	0	149	1	0	0	1	0	0	0	0	0	78	0	0	80	0	0	0	0	0	1	0	0	1	0	1	1	0	229	0	1	1
DDT	2	70	86	15	0	56	21	36	20	101	75	110	0	100	38	16	40	65	39	0	21	1	1	0	0	0	0	90	20	46	39	31	36	1	43	47	0	1	21	0	53	36	41	15	0	22	7	0	23
TAT	0	0	0	0	0	0	0	0	0	0	2	0	1	0	0	0	0	0	0	0	1	0	0	0	0	0	0	1	1	0	0	0	3	0	0	0	0	0	1	0	0	1	0	0	0	0	0	0	0
MARVELD3	0	0	0	0	4	1	1	0	0	0	0	0	0	0	1	0	0	1	1	0	0	1	1	1	1	0	1	1	0	0	1	0	0	0	0	2	1	0	0	0	0	0	1	0	1	2	1	3	0
DDX18	40	192	106	50	249	315	49	18	202	87	172	524	104	3	426	298	226	300	76	55	48	221	118	150	187	222	38	683	7	19	161	95	72	56	786	262	113	425	190	4	674	78	225	172	146	185	15	156	73
UBL3	4	3	82	6	211	85	0	1	51	1	285	169	91	3	3	277	2	2	8	1	2	96	3	4	100	109	5	2	1	2	5	2	2	1	3	0	0	1	136	2	4	0	3	25	1	178	150	74	1
GRAMD3	0	162	0	0	0	0	0	0	0	0	0	0	0	0	0	0	0	115	0	0	0	0	0	0	0	1	1	0	0	0	0	0	0	0	0	0	0	0	1	90	1	0	0	0	1	0	0	0	0
EEF1E1	436	451	3	77	508	781	289	109	379	744	343	1558	298	210	259	725	1840	100	247	313	275	585	394	4	516	1	640	2498	47	3	545	423	11	245	1940	1080	62	2014	686	341	941	263	2	3	152	638	6	66	909
AKT1	1	356	2	3	70	89	327	3	112	250	181	575	32	389	0	132	149	135	128	85	1	0	43	0	153	362	84	22	55	1	63	102	41	48	394	14	18	199	16	6	167	119	199	42	89	0	313	0	367
CLDN15	0	0	0	0	0	0	0	0	0	0	1	0	1	0	0	0	0	0	0	0	0	0	0	0	370	0	1	0	0	1	0	0	0	1	0	0	225	0	0	1	0	0	265	0	0	0	0	1	0
IL16	146	284	158	189	12	14	2	200	6	7	10	14	772	8	72	5	21	9	10	8	2	10	7	745	548	213	7	15	21	124	20	4	7	3	6	11	311	4	10	475	14	14	20	14	6	386	10	162	11
TCIRG1	168	232	2	2	0	1	2	1	53	60	0	0	258	0	420	2	0	182	60	4	0	2	5	365	714	2	2	2	116	2	0	0	381	126	0	3	661	2	0	3	1	268	397	4	168	5	90	12	2
NAGLU	0	0	0	0	0	0	0	262	0	0	0	0	110	0	0	61	0	0	1	0	0	268	0	0	109	0	0	0	0	13	0	0	1	0	0	0	0	0	1	0	0	0	1	0	153	0	0	8	29
COASY	1	0	2	127	65	72	285	0	115	11	291	453	1	0	3	4	189	797	1	104	155	1	220	3	1	425	0	260	1	3	50	1	0	131	510	277	115	602	86	3	663	0	318	3	20	6	0	1	0
SMO	5	179	1	1	0	79	177	1	36	119	2	362	0	0	1	6	0	0	0	2	2	295	0	4	3	0	0	441	2	0	0	3	2	0	2	1	257	3	4	4	2	105	1	185	1	2	23	0	0
TSPAN33	0	0	1	31	735	260	0	1	263	12	415	791	2	388	0	360	267	1	2	194	17	288	147	0	1	0	522	390	0	0	297	2	1	21	1008	634	2	1271	182	1	1038	10	2	66	33	2	3	0	77
CRNKL1	830	258	3	28	265	336	1	294	19	128	332	55	794	11	0	279	269	212	1	77	108	1	161	0	214	323	489	311	1	74	154	0	3	2	988	580	0	5	18	452	1285	257	246	2	321	0	430	0	167
RIN2	0	0	0	0	0	0	1	1	49	0	1	2	0	0	2	1	1	1	0	0	0	0	0	0	0	0	2	0	0	0	0	0	0	1	0	1	0	0	0	0	1	1	1	0	0	1	0	0	2
FOLH1	3	0	0	0	0	0	0	0	0	0	0	0	0	0	0	0	0	0	0	0	0	0	0	0	0	0	0	0	0	0	0	0	0	0	0	0	0	0	0	0	0	0	0	0	0	1	0	0	0
CHORDC1	879	511	428	149	405	101	1360	187	154	269	5	896	257	334	494	313	107	2	180	202	152	464	135	4	440	3	545	921	5	11	415	1	187	246	1332	353	459	500	161	451	1330	685	187	199	3	207	323	187	331
RTCB	326	995	146	241	725	479	218	395	253	314	5	731	470	598	99	652	879	6	264	101	243	462	610	297	47	350	172	896	154	228	707	1	3	220	2611	702	398	713	326	6	1421	1141	550	635	3	326	377	7	263
PWP1	544	331	245	378	665	165	790	61	295	707	226	770	296	338	848	77	1072	165	2	49	112	2	97	7	8	263	9	1217	6	4	207	448	134	1	2323	535	51	585	457	5	810	859	587	1	277	4	52	259	271
FBXO7	147	361	317	3	483	91	2	2	327	142	3	526	659	277	4	373	570	2	17	62	190	886	2	4	170	4	497	1707	25	1	285	1	119	107	736	626	4	506	4	547	748	336	41	1	2	102	208	193	433
CAPNS1	8	12	217	244	428	160	200	123	94	319	259	1161	195	119	285	27	94	22	13	85	26	129	37	0	141	2	215	312	41	38	64	136	89	185	209	272	407	159	45	1	12	387	86	217	5	6	154	129	23
LRP3	1	1	0	0	0	1	0	1	0	0	0	0	0	0	1	0	0	0	0	0	1	1	0	0	0	1	1	1	0	0	0	0	0	0	0	1	2	2	1	0	2	0	0	0	0	0	0	0	0
DSG4	0	0	0	0	0	0	0	0	0	0	0	0	0	0	0	0	0	0	0	0	0	0	0	0	0	0	0	0	0	0	0	0	0	0	0	0	0	0	0	0	0	0	0	0	0	0	0	0	0
EVX2	0	0	0	0	0	0	0	0	0	0	0	0	0	1	0	0	1	1	0	0	0	0	0	0	0	0	0	0	2	2	1	0	0	0	2	1	0	2	0	0	0	0	1	0	0	0	0	0	0
HOXD13	0	0	0	0	0	0	1	0	0	1	0	0	0	0	0	0	0	0	0	0	0	1	0	0	0	0	0	0	0	1	1	0	0	0	0	0	0	0	0	0	0	0	0	0	1	0	1	0	0
HOXD12	0	0	0	0	1	0	0	0	0	0	0	0	0	0	0	0	0	0	0	0	0	0	0	0	0	0	0	0	0	0	0	0	0	0	0	0	0	0	0	0	0	0	0	1	0	0	0	0	0
FOLR1	2	0	0	0	1	1	0	1	0	0	1	0	0	0	0	0	0	0	0	0	0	0	0	0	1	1	1	255	0	0	0	0	0	0	0	0	0	2	0	0	0	0	1	0	0	0	0	0	0
CLPB	0	37	2	61	650	193	272	1	141	186	4	280	103	11	314	455	337	2	163	123	2	326	0	0	6	1	65	378	1	60	1	2	184	0	366	636	91	523	240	5	1247	0	2	146	1	2	23	0	314
SEPT7	1290	1101	563	624	2399	312	52	65	322	1173	391	1011	377	659	504	610	468	863	408	372	267	847	684	43	749	824	7	1965	206	251	676	73	591	472	1756	345	307	1021	389	9	2080	83	172	11	239	914	111	81	384
ZDHHC4	374	394	495	64	179	48	524	271	8	0	2	186	389	353	1	0	594	91	0	20	44	2	2	46	201	0	52	1	69	1	166	0	2	1	530	90	120	206	108	2	280	375	104	34	104	30	277	1	395
RAC1	217	824	480	440	1326	671	481	298	410	579	422	1767	288	249	816	618	1035	361	351	133	91	951	12	746	810	325	188	1969	7	29	215	125	92	169	502	1083	458	530	316	138	771	1057	358	569	164	651	155	928	253
NUP214	2	102	3	139	65	122	335	37	120	68	100	29	36	23	5	142	604	383	0	77	71	89	137	1	333	2	9	270	0	14	58	39	0	40	486	172	11	2	64	4	460	17	134	86	0	132	33	79	33
AIF1L	1	5	0	0	0	0	0	0	0	0	2	0	0	0	0	0	0	0	0	0	0	1	0	0	1	1	0	0	0	0	0	0	0	0	1	0	0	1	0	0	0	0	0	0	0	0	0	0	0
CPA3	389	1	3128	152	0	0	0	183	4	0	0	0	0	0	0	1	0	148	0	0	0	0	0	0	4	0	0	0	0	0	0	0	1	1	0	0	2	0	0	1	0	1	2	5	0	0	0	123	1
LTBP1	0	1	3	1	1	2	0	1	0	1	1	356	2	1	4	12	69	2	0	0	2	0	0	2	2	1	0	1	0	2	2	2	0	1	129	0	3	1	1	2	1	3	2	2	1	2	2	0	37
UGP2	2	122	387	1	275	24	182	1	1	1	1	0	47	0	0	0	0	250	53	19	3	0	0	1	0	0	1	107	0	2	5	1	134	3	293	2	3	0	184	1	2	0	33	0	0	0	60	0	129
KCNH6	1	3	0	0	0	0	0	0	0	0	1	0	0	0	0	0	1	0	0	0	0	0	0	0	0	0	0	0	0	0	0	0	0	0	0	0	0	0	0	1	2	0	1	0	0	0	1	0	0
TRMT1	201	909	5	2	1	284	2	1	68	536	92	824	717	64	21	2	652	201	98	144	24	1	212	2	168	239	156	1271	1	1	200	49	147	311	221	441	710	73	227	2	668	203	429	223	3	271	200	2	128
NACC1	1	0	0	0	1	28	0	2	27	59	5	107	200	6	1	21	236	1	1	52	0	285	0	1	51	7	29	9	22	0	40	31	144	35	240	65	194	58	60	0	90	38	10	96	41	0	20	11	1
NFIX	6	206	102	6	135	169	1	24	28	75	2	552	0	1	1	51	106	0	8	8	0	2	2	23	0	0	38	213	10	34	48	2	21	47	70	19	102	13	127	145	318	42	60	34	96	13	28	4	48
SLC1A5	556	255	8	333	411	397	397	60	101	367	242	464	541	5	821	711	1084	958	4	69	76	944	159	386	716	1937	84	62	199	40	423	187	483	259	774	595	256	975	353	5	945	254	371	436	76	706	362	70	340
UBA1	967	1328	748	586	2689	833	924	247	391	401	694	1063	525	637	51	607	1761	313	333	608	224	938	277	350	417	1152	186	1059	21	194	570	5	0	269	1155	563	537	2611	226	812	1634	1420	549	200	279	121	694	4	607
VWF	6	6	8	5	30	56	166	1	53	3	8	3	2	1	2	30	9	3	22	4	2	8	4	7	1	1416	4	9	9	5	32	4	7	3	3	4	5	3	4	5	5	5	4	3	3	3	1	1	5
SIAE	565	1	2	0	1	16	1	1	26	2	1	187	0	2	284	18	140	1	334	36	17	0	0	440	5	0	4	479	2	101	67	0	0	0	1	1	0	0	7	3	135	1	1	21	0	2	1	0	168
VSIG2	0	0	0	0	0	0	0	0	0	0	0	0	0	0	0	0	0	0	0	0	0	0	0	0	0	0	0	0	0	1	0	0	0	0	0	0	0	0	0	0	0	0	0	0	0	0	0	0	0
ESAM	1	2	0	0	0	1	1	0	0	2	1	1	0	1	0	0	0	2	132	1	0	0	254	3	0	905	1	1	68	0	1	0	1	0	1	0	0	0	1	1	0	1	0	1	0	0	0	0	0
SPA17	1	0	0	0	1	1	0	0	0	0	0	1	0	0	0	0	0	1	0	16	5	1	1	0	1	0	1	1	0	0	35	0	2	1	1	0	0	0	0	0	0	0	0	0	1	0	0	109	0
FAM50A	2	0	0	0	161	165	157	3	58	228	259	40	421	92	3	3	248	1	0	1	60	442	68	88	19	137	307	240	0	1	33	226	2	68	420	299	1	6	277	272	210	173	294	0	0	57	305	163	220
EMD	257	146	5	188	363	260	3	58	146	147	566	30	700	4	163	32	366	145	1	40	89	5	72	1	198	310	4	342	0	2	98	0	38	166	232	77	190	429	6	238	472	99	56	1	3	1	1	1	262
TACO1	0	2	0	0	99	0	0	0	15	0	20	0	151	0	0	0	0	0	0	0	18	0	39	0	0	1	15	3	0	0	5	69	0	1	0	1	1	174	0	0	1	102	0	0	0	0	0	86	0
GRIK3	0	1	1	0	0	0	0	0	0	0	0	0	1	0	0	0	0	0	0	0	0	0	0	0	0	0	0	0	0	0	0	0	0	0	0	0	0	0	0	0	0	0	0	0	0	0	0	0	0
GRIA3	2	595	2	1	1	0	0	0	0	0	3	0	2	1	1	1	2	2	98	1	1	0	0	2	297	1	0	1	0	2	1	2	0	0	0	0	228	2	1	114	0	1	391	0	0	38	2	704	1
NPAS1	0	0	0	0	0	0	0	0	0	0	0	0	0	0	0	0	0	0	0	0	0	0	0	0	0	0	0	0	0	0	0	0	0	0	0	0	1	0	0	0	0	0	0	0	0	0	0	0	0
SIPA1L2	0	0	0	0	1	0	0	0	0	0	0	0	0	0	2	0	0	0	0	0	0	0	0	0	4	1	0	1	1	0	0	0	37	0	1	0	0	0	0	0	0	0	0	0	0	0	0	0	0
AP4E1	5	25	6	4	8	5	5	1	4	2	3	104	1	179	10	4	10	25	1	3	1	4	1	2	8	6	4	10	2	8	12	1	6	3	5	17	3	296	75	2	263	2	4	2	3	3	1	3	4
BLVRA	1	282	2	33	583	170	313	4	273	365	671	587	243	1	2	248	224	123	66	38	123	0	2	2	127	3	4	891	0	2	214	1	59	267	932	762	1	337	7	2	293	340	110	266	1	1	197	73	31
PDZD4	0	0	0	0	0	0	0	1	0	0	1	0	0	0	0	1	0	0	0	0	0	1	0	1	0	0	0	0	0	0	1	0	0	0	0	0	0	0	0	0	0	0	0	0	0	0	0	0	0
SRPK3	0	0	0	0	0	5	0	0	0	0	0	26	0	0	0	0	0	0	0	0	0	0	0	1	0	0	0	0	0	0	0	0	0	0	0	0	0	0	0	0	0	0	0	0	0	0	0	0	0
IDH3G	1541	2871	13	462	1658	968	1342	6	461	1443	1347	2102	1555	895	1102	879	1461	1058	413	489	234	753	1206	478	1059	375	500	2840	445	240	851	329	621	260	3287	1345	836	2072	416	8	972	618	825	962	263	681	391	639	923
PNCK	0	0	2	0	0	0	0	0	0	67	0	1	73	0	0	0	0	1	0	0	0	0	0	0	0	0	1	0	0	0	1	0	0	0	0	0	0	0	0	1	0	0	137	2	0	0	0	0	0
SSR4	620	1160	298	670	1248	1127	950	423	407	888	1371	868	1121	284	746	589	2376	778	166	260	318	1546	344	567	1426	798	710	2048	163	73	368	191	567	389	1945	1319	1133	1920	1090	237	3671	1094	1739	378	430	195	640	338	820
BCAP31	1643	1209	566	537	1315	287	1063	445	559	877	1175	1237	938	590	1305	856	2482	793	38	284	133	1001	355	720	803	1019	609	1058	279	38	94	384	590	350	1843	1541	58	1091	977	341	1588	445	706	1087	6	241	437	319	578
FAM98A	0	384	50	1	170	47	0	0	16	33	19	505	1	1	289	87	353	63	0	21	0	121	1	1	1	164	5	356	56	1	104	0	3	0	246	114	9	325	82	0	60	25	13	68	0	0	115	145	80
LTBP2	0	0	0	0	0	0	0	0	0	0	0	1	0	0	0	0	0	0	0	0	0	0	0	0	0	0	0	0	0	0	0	0	1	0	0	0	0	0	0	1	0	0	0	0	0	0	0	0	0
KMT2A	3	47	72	99	95	167	3	4	21	103	171	475	5	1	540	164	500	3	8	4	4	445	128	54	180	313	58	2	203	29	46	7	3	10	503	0	138	110	177	2	58	293	2	5	226	18	50	226	37
IFT46	1	128	1	0	7	54	0	0	1	153	220	1	0	0	0	0	96	167	194	2	1	0	0	2	0	0	0	0	36	8	49	0	145	0	2	1	0	0	1	0	314	0	21	0	113	0	0	12	0
TMEM25	0	0	0	0	0	0	0	0	0	0	0	0	0	0	0	0	0	0	0	0	21	0	0	0	0	0	0	0	0	0	0	0	0	0	0	0	0	0	0	0	0	0	0	0	0	0	0	0	0
CD3G	0	0	0	0	3	2	0	1	0	0	2	1	0	0	1	1	0	0	1	0	0	2	0	0	0	1	1	1	1	0	0	0	2	0	1	0	0	1	0	0	0	0	1	0	0	0	0	0	1
TRAPPC6A	15	91	37	26	278	206	6	7	201	515	140	157	49	224	724	241	183	93	105	43	94	14	11	289	200	168	354	1099	1	66	7	277	11	211	418	162	58	274	80	360	339	25	156	279	7	112	393	160	5
SUPT6	2	94	291	116	442	282	99	25	70	15	2	51	1	43	3	664	4	38	1	104	1	0	474	371	337	2	28	108	32	2	7	7	3	19	240	33	59	418	1	5	149	59	2	255	36	104	97	255	84
SPAG5	0	916	1	428	1	12	1	1	3	0	0	352	2	216	1	274	105	1	88	36	42	2	0	1	1	3	3	911	0	1	144	0	1	6	454	4	3	367	28	2	329	467	0	0	0	2	13	1	154
FOXN1	0	0	2	0	0	1	2	0	0	0	0	0	0	0	0	0	0	0	0	0	0	0	0	2	0	0	0	0	1	0	1	0	0	0	0	0	0	0	0	0	0	0	0	0	0	1	0	0	0
UNC119	2	298	0	1	169	92	106	1	67	112	2	342	128	285	256	3	313	377	0	49	0	1	0	2	0	5	0	1	1	22	197	1	168	0	311	147	19	267	152	0	1	3	111	183	0	0	1	1	2
RAB34	2	2	4	0	2	2	0	0	63	0	1	1	0	1	0	1	1	1	0	0	0	0	0	0	2	0	0	15	2	0	0	0	0	0	0	1	1	2	0	1	0	0	0	1	0	0	1	0	1
SDF2	303	116	1	281	514	82	284	7	121	47	694	3	1	85	476	8	422	0	7	85	40	226	258	1	106	494	458	590	4	38	71	72	0	94	672	889	14	264	141	22	669	268	385	210	135	112	86	545	232
CCNE1	4	1	7	3	2019	805	294	5	358	331	6	2111	4	358	4	1060	1540	9	7	262	331	903	3	8	21	8	292	1508	4	5	1111	1	9	211	2780	1846	25	1616	264	6	2489	2	4	1	1	4	151	0	595
HSF2BP	0	0	0	1	0	0	0	0	0	0	0	0	0	3	1	0	0	0	0	0	0	0	0	0	0	1	0	0	0	0	0	0	0	0	0	0	3	0	0	0	0	0	0	0	0	0	0	0	0
BBC3	0	0	0	0	0	0	0	0	0	0	0	0	0	0	1	3	42	59	45	1	0	0	59	68	0	110	0	0	0	28	0	0	0	1	75	1	0	0	1	0	0	0	1	0	0	10	0	1	0
MYBPC3	0	1	0	0	0	0	0	0	0	0	0	2	0	0	0	0	5	0	0	0	0	0	0	1	0	1	0	0	3	0	0	0	0	0	0	0	1	0	0	0	0	0	2	0	0	0	0	0	3
PSMC3	1204	1490	1316	568	1144	910	756	232	684	632	169	1985	221	904	336	362	799	732	512	299	452	648	2	242	943	89	840	1116	92	162	525	592	192	562	4188	1163	247	2734	686	959	1354	1026	725	576	163	259	504	237	521
ACP2	0	2	0	151	0	78	0	1	135	4	1	123	239	0	2	10	0	1	29	1	0	122	0	0	6	1	0	0	2	21	3	0	1	1	8	1	1	83	1	2	443	2	185	0	0	0	0	1	1
RAPSN	0	0	0	0	0	0	0	0	0	0	0	0	0	0	0	0	0	0	0	0	0	0	0	0	0	0	0	0	0	0	0	0	69	0	0	0	2	0	1	0	1	0	0	0	0	1	0	1	0
SLC39A13	7	2	2	67	5	32	2	2	1	1	3	2	1	0	2	0	3	1	0	0	3	1	4	91	22	1	3	3	4	7	81	0	1	1	0	135	4	2	1	2	5	2	4	2	3	4	0	2	0
CELF2	583	1354	502	954	8	209	28	6	14	192	10	4	427	4	524	200	6	72	387	4	2	14	59	66	1074	541	10	5	126	271	15	341	260	1	5	9	333	283	4	16	6	831	380	80	250	797	35	538	8
NR1H3	0	0	0	0	0	0	0	0	0	0	0	0	0	0	0	0	1	0	0	0	0	0	0	0	0	0	0	0	0	0	0	0	0	0	0	0	0	0	0	0	0	0	0	0	0	0	0	0	0
DDB2	0	0	1	111	223	1	101	139	0	15	0	0	210	0	0	2	0	0	0	0	0	1	0	0	150	2	0	369	1	1	47	113	0	2	1	1	0	1	154	0	2	1	0	2	1	0	0	141	1
SPI1	1023	399	214	123	7	1	55	461	1	3	43	1	710	1	4	9	1	115	252	3	1	2	84	68	428	229	2	2	135	130	3	1	160	8	3	0	281	3	4	5	3	156	485	85	3	804	3	418	5
SF3A1	959	700	8	247	745	43	675	2	59	379	5	36	446	537	224	274	614	149	101	80	48	1096	55	4	232	0	52	723	3	77	241	3	6	88	1597	672	185	1343	112	4	779	461	511	11	34	319	234	244	130
STAT6	107	151	1	0	310	119	940	2	80	237	374	96	1542	137	7	4	135	542	2	19	35	1	364	416	118	1	315	4	226	6	178	115	3	59	259	498	0	2	156	2	4	2	412	337	5	361	35	2	0
CLGN	0	0	0	0	0	0	0	0	0	201	0	0	0	0	0	0	48	0	0	0	0	0	1	0	0	0	0	0	0	0	0	0	0	0	0	0	1	0	0	0	0	0	0	0	0	0	0	0	0
NAPSA	277	1019	741	166	0	3	0	216	2	4	238	1	494	1	3	2	0	1	107	4	0	135	863	156	576	0	1	3	87	50	1	2	214	48	2	1	320	0	1	674	3	4	251	0	287	243	1	207	1
VRK3	377	233	3	485	944	150	4	103	135	9	0	603	540	166	189	4	305	1	56	33	50	6	119	573	133	0	195	89	0	91	4	143	3	80	377	257	3	465	125	409	445	4	145	387	300	108	3	282	127
SMG9	0	0	0	0	170	14	0	0	1	0	0	126	0	0	1	85	475	172	0	53	14	1	103	1	1	169	0	798	0	0	2	0	0	1	167	347	13	82	68	2	4	274	0	0	0	0	1	0	53
PAXIP1	2	209	0	2	225	137	281	0	115	360	285	204	742	158	2	503	108	468	54	161	35	482	0	126	4	1	178	537	1	2	0	2	7	119	746	199	125	658	39	6	1105	303	361	38	86	0	119	3	303
RMND5A	0	0	137	62	2	83	0	184	132	213	2	315	1	138	0	348	3	286	2	105	1	89	2	299	53	167	173	77	1	93	60	1	3	128	279	1	3	336	104	1333	4	313	2	1	0	0	6	99	7
MOV10	165	38	343	3	424	111	1	0	1	1	1	0	1	1	0	209	247	172	3	62	1	1	161	1	142	1	0	1	1	1	3	0	1	38	0	127	0	7	0	0	1	245	2	246	0	113	0	2	0
PPM1J	0	0	0	0	0	0	0	0	0	0	1	0	0	0	1	0	0	0	0	0	0	0	0	0	0	0	0	1	0	0	0	0	0	0	0	0	0	0	0	0	0	0	0	0	0	0	0	0	0
RHOC	0	0	0	0	0	0	0	0	0	0	0	0	0	0	0	0	0	0	0	0	0	0	0	0	0	0	0	0	42	0	0	0	0	0	0	1	0	0	0	0	0	0	0	0	1	0	0	0	0
PRR27	0	0	0	0	0	0	0	0	0	0	0	0	0	0	0	0	0	0	0	0	0	1	0	1	0	0	0	0	0	0	0	0	0	0	0	0	0	1	0	0	0	0	0	0	0	0	0	0	0
TEAD3	1	1	0	0	0	0	1	0	0	0	0	0	0	0	0	0	1	0	0	0	0	0	0	0	0	0	0	0	0	0	0	0	0	0	0	0	0	0	0	1	0	1	0	0	0	0	1	0	0
PPARD	0	2	1	2	0	0	0	0	1	0	3	3	8	10	0	1	1	0	1	0	0	1	0	1	2	1	0	0	0	3	1	0	1	0	1	1	1	14	0	1	60	0	1	0	1	3	41	0	3
DEF6	347	311	254	28	0	118	3	1	129	196	276	81	442	1	1	42	147	120	177	5	34	428	421	168	63	2	1	70	1	78	84	312	1	29	2	77	730	2	3	963	1	596	154	261	49	125	9	588	69
PEG3	1	0	0	0	0	1	0	0	1	0	0	0	0	1	0	0	1	0	0	0	0	0	0	0	1	0	0	1	0	0	1	0	1	0	1	0	0	1	0	0	0	0	0	0	0	0	0	0	0
ZIM1	0	0	0	0	0	0	0	0	0	0	0	0	0	0	0	0	0	0	0	0	0	0	0	0	0	0	0	0	1	1	0	0	0	0	0	0	0	0	0	0	0	0	0	0	0	0	0	0	0
METRN	0	2	0	0	0	2	0	0	10	0	0	0	9	0	0	5	0	0	0	0	0	1	0	0	0	0	6	1	0	0	1	0	0	0	9	0	0	17	5	0	0	0	0	0	0	0	0	0	15
LMF1	1	392	7	1	212	100	203	0	0	74	1	1	0	115	1	0	5	2	121	0	30	2	1	0	0	0	0	2	2	0	45	0	3	70	0	0	1	0	0	1	0	107	80	5	0	1	0	130	0
NARFL	1	1	0	0	1	162	0	2	121	0	0	2	0	296	336	263	99	1	0	3	9	319	0	0	37	0	0	0	1	84	407	1	1	0	149	404	17	0	126	4	270	2	0	132	0	0	0	0	179
ANGPTL4	307	168	0	2	0	10	371	194	35	100	316	180	128	183	1	209	5	225	1	29	114	980	181	1	0	0	2	203	0	47	0	1	0	0	157	3	0	0	57	1	1	221	291	97	1	356	134	244	0
DBF4	1	110	1	66	2	353	0	1	166	216	48	692	0	193	4	1	356	3	275	13	18	128	2	0	2	2	458	360	0	2	102	0	1	5	1012	215	230	2	20	0	574	49	144	195	0	1	1	1	223
DAXX	0	0	1	2	258	65	0	2	113	266	4	94	0	21	46	107	549	188	203	113	73	114	297	1	0	0	1	0	4	0	57	12	161	9	1603	250	3	906	121	1	516	301	47	89	0	1	3	4	156
CD320	242	275	4	2	335	86	4	3	283	222	2	264	1	0	2	195	1	156	62	19	99	196	320	1	203	1	1	272	105	0	1	66	6	53	0	331	271	2	115	3	294	326	208	160	0	352	208	0	0
IPO4	146	455	1	186	413	41	1022	1	85	0	285	66	347	3	0	1	1	0	0	86	34	3	44	2	2	2	82	734	5	0	38	60	194	97	884	331	29	206	155	695	3	71	53	200	22	1	21	0	3
TM9SF1	180	255	286	6	506	234	135	3	96	282	120	336	168	121	619	114	319	63	4	56	43	3	116	1	1	1	170	683	1	5	85	108	290	116	819	5	20	295	55	438	674	670	0	0	1	613	311	1	266
REC8	1	1	1	323	0	129	66	86	66	2	398	0	1	0	0	0	248	0	0	0	21	338	78	107	0	0	0	1	0	0	173	1	0	91	74	1	0	7	69	0	1	0	1	273	0	0	1	0	0
IRF9	2040	0	390	77	5	232	511	172	143	196	564	581	4	455	532	25	299	6	2	59	22	2	2	996	5	87	2	313	152	257	9	3	1	3	533	218	35	237	1	192	560	0	7	130	2	3	277	1	2
MDP1	2	69	4	649	252	505	265	367	207	153	1	711	941	1	2	373	581	174	67	96	18	302	262	1	212	1	607	73	106	1	343	217	45	182	338	1317	2	446	25	542	683	4	92	263	7	1	45	0	166
DHRS1	0	0	2	1	0	67	1	45	54	1	437	205	186	1	1	3	0	2	1	0	17	285	47	2	1	1	1	1	217	58	8	104	1	2	2	415	8	225	1	395	239	3	4	1	0	1	2	264	3
NCAN	12	5	10	6	4	3	1	3	0	3	6	5	6	4	8	3	8	14	4	0	0	6	1	2	5	3	7	7	5	4	5	3	3	2	4	6	6	0	4	10	3	7	6	1	1	1	0	1	3
TMEM161A	0	449	4	2	0	219	37	1	225	0	2	119	286	88	268	414	620	293	2	135	58	430	280	2	1	0	1	477	1	0	0	42	130	104	621	216	1	41	228	1	1545	144	69	317	0	0	20	197	306
ARMC6	0	0	1	0	309	69	142	1	2	225	0	106	0	2	0	1	101	297	0	31	28	0	1	0	2	2	153	0	1	1	203	0	1	0	1	196	2	237	40	2	445	225	1	0	1	0	124	0	0
BORCS8	26	443	219	2	283	171	172	102	94	257	310	250	2	106	93	300	574	34	29	56	63	58	1	128	84	2	0	175	61	6	111	5	58	42	0	2	54	510	46	3	1039	32	1	31	128	6	59	0	193
SLC25A42	1	4	4	1	17	36	0	0	0	109	2	2	0	13	0	71	1	1	46	1	13	3	1	0	1	3	158	397	1	0	7	0	2	0	239	4	0	247	2	0	1	265	0	1	0	0	0	0	94
SNX9	0	153	1	0	164	2	0	0	18	17	278	2	69	1	0	0	0	1	2	0	0	1	3	1	0	1	1	2	0	65	12	0	107	37	4	0	0	2	3	1	36	211	1	2	2	2	63	90	0
RANBP3	354	73	58	1	262	422	55	4	38	831	129	419	237	235	30	370	398	518	45	49	115	121	1	401	284	67	382	1	1	41	53	72	252	130	368	485	181	820	79	2	425	1	50	148	4	1	33	556	150
NDUFA11	283	552	231	592	1363	490	234	302	421	629	195	1067	297	550	637	769	788	146	117	149	165	707	173	269	440	552	206	1261	3	132	348	153	55	166	1496	295	419	849	183	175	786	306	511	478	294	37	283	89	497
BMP8B	0	0	0	0	0	0	0	0	0	12	0	0	0	0	0	0	0	0	1	0	0	0	0	1	1	1	0	0	0	0	0	0	0	0	0	0	0	0	0	0	0	0	2	0	0	0	0	0	0
NR2F6	0	0	0	0	0	0	0	0	0	0	0	0	0	0	0	0	0	0	0	0	0	0	0	1	0	0	0	0	0	13	7	0	0	8	0	0	0	0	0	0	0	0	27	0	0	0	0	0	0
USE1	192	223	132	6	307	184	104	86	79	207	505	202	149	266	312	533	386	239	112	73	54	406	92	179	360	0	87	870	73	10	53	94	81	53	399	676	144	769	375	300	210	245	160	489	108	2	95	421	22
OCEL1	2	121	2	119	0	82	0	71	35	135	0	1	107	148	0	57	0	0	0	0	0	0	0	0	0	1	0	0	0	27	27	39	0	0	68	0	0	0	0	2	338	10	1	1	0	182	1	230	56
DYRK1B	0	0	0	38	0	0	0	0	0	0	0	0	0	0	0	0	0	0	0	0	0	0	0	0	0	0	0	0	0	3	0	0	0	0	0	1	0	0	0	0	41	0	0	0	0	0	0	0	0
BRAF	0	100	2	6	169	11	124	0	0	347	203	3	2	1	789	99	3	1	1	1	0	6	96	131	34	4	87	6	6	3	192	1	3	1	2	19	129	49	11	5	430	161	4	5	118	2	1	144	2
NDUFB2	43	106	51	45	199	243	164	51	121	138	7	162	66	62	64	243	291	42	11	21	27	232	10	35	96	59	73	651	9	9	45	16	16	45	267	169	96	116	121	0	201	51	90	22	1	12	55	3	51
HLTF	148	0	1	2	117	279	1	0	46	1	0	176	0	0	1	304	4	162	234	0	26	0	0	0	43	0	250	3	3	1	34	1	193	5	276	104	2	1	141	0	1	337	120	44	2	1	16	1	12
PRPF6	48	0	38	0	331	223	181	2	107	208	735	799	461	2	484	1	292	1	40	110	51	344	1	652	120	449	2	89	0	35	109	8	92	167	592	754	0	150	7	2	226	300	150	28	111	49	7	287	50
RGS19	689	922	1	98	0	2	378	396	1	615	497	609	489	3	486	5	4	210	368	38	1	409	1223	453	436	1	5	4	507	290	2	0	160	312	3	4	4	4	2	1102	5	4	492	350	3	507	239	211	3
RGS20	1	0	0	0	0	0	1	0	0	0	0	0	0	0	0	0	0	0	0	0	0	0	0	0	0	0	0	0	0	0	0	0	0	0	0	0	1	0	0	0	0	0	0	0	0	0	0	0	0
ABHD3	0	0	0	0	0	0	0	0	0	0	0	1	0	0	0	0	0	0	0	0	0	0	0	0	0	0	0	0	0	0	0	0	0	0	0	0	0	0	0	0	0	0	0	0	0	0	0	0	0
SNRPD1	316	931	105	220	1609	1260	618	183	694	1373	825	2090	269	813	141	1822	1215	404	162	429	484	1902	375	201	1071	207	606	2106	79	49	394	239	176	407	2789	2013	1043	1577	864	121	1676	742	720	412	310	227	392	213	598
TCHP	0	204	2	1	0	0	0	0	48	0	0	2	33	0	0	2	430	1	32	13	2	2	0	0	1	1	0	356	2	0	15	0	0	0	107	1	0	0	0	0	374	2	1	0	2	0	0	0	0
TIAM1	13	44	24	4	4	12	1	59	25	8	115	7	0	2	0	5	1	97	66	2	5	7	3	3	33	5	2	4	1	0	6	1	1	48	2	147	3	33	40	3	5	34	1	44	1	2	0	289	3
TSC2	72	43	1	0	1	4	78	0	36	40	444	247	3	0	175	381	742	4	0	22	3	0	0	20	103	539	149	236	3	30	367	141	57	218	1425	141	369	133	78	1050	417	111	7	266	0	1	81	4	0
RPL3L	1	0	0	0	0	0	0	0	0	0	0	0	0	0	0	1	0	0	0	0	0	0	0	0	0	0	0	0	0	1	0	0	0	0	0	0	0	0	0	0	0	0	0	0	0	0	0	0	0
SLC9A3R2	1	0	0	0	0	0	0	302	0	1	0	2	129	0	0	1	0	0	0	0	0	224	0	0	1	0	0	0	0	1	1	0	0	0	0	0	0	1	0	1	0	0	0	0	0	0	0	0	0
PUF60	656	930	293	393	807	653	330	539	418	314	398	607	136	318	511	629	1719	450	119	50	235	291	573	552	268	1	828	1514	226	6	264	308	330	204	1612	295	273	1151	484	514	1163	640	380	350	1	361	432	205	157
GOLGA2	0	3	206	21	251	3	0	0	0	101	0	1	1	137	379	93	39	166	1	1	0	52	0	3	247	232	1	1	0	8	7	1	1	1	256	38	180	279	4	534	1	0	1	28	0	522	74	326	187
UCK1	0	392	175	25	225	132	1	1	8	121	99	94	2	0	308	175	113	1	59	97	0	0	1	4	14	0	0	1	106	2	20	0	3	168	896	401	365	719	2	268	242	2	69	1	0	1	7	4	107
SCIN	0	0	2303	2	0	0	0	0	0	0	0	0	0	0	0	1	0	0	0	0	0	0	0	0	0	0	0	2	0	0	0	293	0	69	1	0	0	0	0	0	1	113	1	0	2080	2	84	0	0
IKZF4	1	0	2	1	0	0	2	2	0	4	0	2	0	0	1	0	0	0	1	0	0	1	0	1	0	2	0	1	1	1	0	0	1	1	1	0	1	2	1	1	0	1	0	0	1	0	0	0	1
MIEN1	0	117	144	56	86	100	104	88	13	103	27	110	71	53	90	23	100	0	7	21	11	2	0	0	85	67	147	552	36	0	58	44	73	12	206	127	70	292	17	118	151	50	14	75	112	22	7	98	134
PON1	0	0	0	0	0	0	0	6	0	0	0	0	0	0	0	0	0	0	0	0	0	0	0	1	0	0	0	0	0	0	0	0	0	0	0	0	0	0	0	0	0	0	1	0	0	0	0	0	0
AXL	0	0	426	0	0	0	239	0	0	1	1	0	0	1	0	2	0	8	0	0	0	0	0	0	0	0	0	1	0	0	0	53	0	0	0	0	0	0	0	1	0	1	0	0	0	2	0	2	0
TGFB1	31	7	22	54	2	28	73	3	1	19	65	120	2	1	53	0	2	11	73	0	0	86	0	4	134	4	0	20	0	0	9	0	1	0	0	1	8	8	0	14	0	101	0	55	16	0	6	108	1
CCDC97	0	10	315	2	285	124	0	1	56	0	0	351	138	0	4	129	246	465	0	59	2	169	21	1	123	2	110	203	49	30	2	38	1	235	248	1	0	139	193	3	610	229	183	2	2	205	3	161	46
ZFP40	0	0	342	133	1	0	0	0	0	0	0	0	2	0	0	1	0	0	0	0	0	0	0	0	0	0	0	0	0	0	0	0	1	55	0	0	0	0	0	0	0	0	1	0	0	0	0	0	1
AKAP8L	574	7	186	570	211	62	5	599	68	48	100	2	198	166	1	366	178	143	45	87	14	31	0	7	5	0	97	9	40	3	211	1	1	116	570	496	13	572	115	108	478	2	30	12	492	3	7	5	207
SHH	0	1	0	0	0	1	0	0	0	0	0	0	1	0	0	0	0	0	0	0	0	1	0	0	0	0	0	0	0	0	0	0	0	0	1	0	0	0	0	0	1	0	0	0	0	0	0	0	1
PDCD2L	1	121	0	0	0	105	14	0	57	8	1	324	1	275	272	1	276	144	61	28	56	180	0	345	0	363	0	16	83	25	0	69	0	0	745	185	0	161	2	1	234	0	65	198	1	327	33	167	153
GTF2F1	41	314	3	245	1007	402	124	3	283	524	528	1099	182	484	210	290	1411	185	116	149	188	1122	125	170	311	1	495	2174	43	53	342	238	140	107	1830	2123	179	865	219	9	1006	167	140	216	2	370	223	130	444
CLPP	238	137	4	3	355	428	410	1	248	113	227	1542	172	654	406	515	939	423	52	173	117	749	666	218	222	203	101	1834	82	2	280	143	218	89	1513	1456	156	391	505	113	1598	980	88	367	100	240	1	234	373
ALKBH7	2	226	2	1	312	66	84	143	95	116	3	262	136	128	1	161	502	188	1	0	11	134	145	1	35	199	0	621	0	0	50	153	49	59	539	212	2	216	321	1	369	257	84	188	110	101	1	3	138
PSPN	0	0	0	0	0	0	0	0	0	0	0	0	0	0	0	41	0	0	0	0	0	0	0	0	0	0	0	0	0	0	0	0	0	0	0	0	0	0	0	0	0	0	41	0	0	0	0	0	0
DENND1C	1	1	1	0	0	1	2	1	2	0	0	0	0	0	0	0	0	0	0	0	1	2	1	2	0	340	2	0	149	0	0	1	32	1	2	2	1	1	2	0	1	474	22	79	0	473	1	2	0
MED6	2	369	2	73	358	113	312	0	108	0	198	0	1	55	125	159	293	133	0	78	0	12	62	2	409	1	114	747	96	1	2	11	2	52	325	655	1	406	89	214	1024	1	64	1	0	1	1	146	216
PRKD1	2	1	0	0	0	0	0	0	0	0	1	0	0	2	0	0	2	0	0	0	0	0	1	0	0	0	0	1	0	0	1	0	0	0	0	0	0	0	0	1	0	0	0	0	0	0	0	0	0
LCP2	413	242	429	101	0	2	1	2	0	1	1	1	218	0	438	1	2	3	84	0	1	242	222	1	0	361	3	2	110	53	1	0	10	0	3	0	155	1	2	0	3	2	3	160	1	0	1	2	0
CSE1L	419	460	410	450	2422	788	1022	59	649	373	527	671	323	520	4	1264	1873	188	448	91	99	986	5	212	936	380	438	955	22	56	575	6	67	570	762	1534	15	1126	126	5	1217	1661	161	607	4	4	49	3	535
NAA20	143	347	1	173	570	212	75	132	306	117	0	518	462	144	382	575	603	181	43	197	187	833	2	43	202	22	54	400	4	15	36	99	149	39	671	938	19	611	104	127	832	117	469	287	2	262	293	5	243
PRKRA	204	18	0	0	174	1	0	385	78	83	63	140	0	0	0	1	182	149	171	92	0	18	0	340	94	0	129	1205	0	3	13	18	158	1	129	498	1	2	3	2	1	445	64	155	2	1	1	0	4
FKBP7	183	0	0	0	0	49	0	0	29	0	0	0	0	119	0	0	0	1	0	14	0	206	1	0	150	1	0	0	0	1	0	0	0	0	0	1	0	0	0	0	0	0	0	1	0	0	0	1	2
PLEKHA3	0	0	2	1	0	92	1	0	57	0	0	148	0	0	0	9	5	1	1	0	0	0	0	0	325	0	0	135	0	0	0	0	0	0	155	194	2	302	84	357	393	0	37	164	0	0	0	0	102
YKT6	0	134	1	0	102	58	326	1	93	23	0	371	0	0	24	182	142	13	0	29	6	22	177	1	0	0	58	207	0	0	0	1	0	13	0	183	131	16	53	62	689	2	16	0	0	0	24	0	52
BAZ1B	3	319	120	6	1013	262	197	117	217	624	4	620	366	143	287	533	871	432	217	123	107	554	242	5	600	0	478	892	123	117	739	159	5	130	1935	1091	157	695	131	280	583	585	799	13	90	4	301	225	217
PEX6	66	63	0	0	496	3	156	1	18	0	261	60	301	53	2	9	233	335	0	4	5	1	0	72	2	1	0	180	1	2	136	17	30	35	37	464	11	298	2	1	1176	114	258	1	0	3	1	180	222
MRPL2	5	352	1	97	720	232	595	78	126	625	345	490	195	445	236	624	389	71	75	174	148	382	102	2	233	486	333	942	2	3	242	58	93	45	1018	513	190	492	412	4	1837	585	0	213	1	14	36	0	240
MEA1	96	63	1	95	284	238	293	1	84	48	205	722	210	100	137	129	383	179	75	65	86	183	262	17	174	296	107	879	62	38	182	142	190	71	566	392	47	354	45	119	399	486	79	2	94	128	131	0	122
GNMT	0	0	0	0	0	0	0	0	0	0	0	1	1	0	0	0	0	0	0	0	0	1	0	0	0	0	0	0	0	1	0	0	0	0	0	0	0	0	0	0	0	1	2	0	0	0	0	0	0
GRIN2D	1	1	0	3	0	0	1	0	0	0	0	1	0	0	0	0	1	0	0	0	1	0	0	0	31	2	0	0	0	0	0	0	0	0	1	1	1	0	1	1	1	1	0	2	0	0	0	0	1
KDELR1	145	284	2	48	343	264	5	189	118	17	9	514	117	247	263	159	320	215	78	101	33	415	1	165	157	209	120	411	1	40	240	71	61	88	958	317	3	538	81	1	727	108	135	102	2	22	159	213	174
TMEM143	0	0	1	9	2	0	113	1	0	1	0	0	0	159	0	80	0	0	0	10	15	205	0	0	0	0	1	62	1	0	0	6	0	0	0	158	0	0	0	1	0	0	0	0	0	0	0	0	0
PDXK-PS	1	0	1	0	0	0	0	0	0	0	0	0	0	0	0	0	0	1	0	0	0	0	0	0	0	0	0	1	0	0	1	0	0	0	1	1	0	0	0	0	0	0	1	6	0	0	0	0	0
GGCT	141	288	2	0	0	93	142	0	0	0	0	0	0	0	16	1	2	0	0	0	2	151	0	0	0	0	0	138	0	0	15	0	1	10	274	0	116	0	0	1	161	0	0	51	1	2	97	1	79
JAG2	2	0	0	0	0	0	0	0	0	0	0	0	1	1	0	0	1	0	0	0	0	2	0	0	0	0	0	1	0	0	1	0	0	0	0	0	0	0	1	0	0	0	0	1	0	0	0	0	0
BTBD6	0	49	0	1	0	70	0	0	31	0	1	230	34	0	1	0	0	4	5	1	0	0	0	0	1	1	146	0	2	0	0	0	1	0	0	0	0	0	0	260	0	0	0	2	0	0	0	0	1
NUDT14	118	75	2	112	0	25	0	0	4	0	0	109	0	0	180	0	0	85	44	0	1	588	1	0	82	0	1	177	37	0	29	79	113	37	1	0	0	132	17	1	0	108	94	77	0	0	0	1	3
EPDR1	1	3	1	0	1423	548	141	2	386	53	3	1573	4	311	2	1123	427	213	3	105	160	499	0	460	3	2	701	1582	1	3	353	204	5	108	2699	473	5	523	5	2	2569	1232	3	511	102	0	1	0	678
FLII	7	333	273	1	619	16	0	40	4	118	1	612	456	382	461	181	38	10	21	113	51	172	560	1	536	558	12	8	2	3	86	95	0	106	699	372	2	896	127	157	290	1	104	2	240	1	0	2	1
TOP3A	1142	0	0	2	0	1	0	0	0	1	0	1	0	0	0	0	341	1	0	91	0	1	10	0	70	1	0	1	0	0	6	2	1	0	253	0	0	0	0	0	2	266	0	0	0	682	0	0	0
ATG4D	0	1	200	53	199	13	19	0	46	2	0	594	186	80	0	3	92	83	2	55	44	0	146	0	2	0	1	0	1	1	117	1	212	113	219	430	1	640	3	313	231	2	2	1	1	0	6	0	1
QTRT1	4	309	1	4	147	374	1	0	319	1	2	664	164	0	1	242	285	20	2	51	19	428	1	0	5	0	1	90	119	1	64	203	2	82	207	203	16	3	7	1	441	6	1	70	1	3	2	0	84
PLIN4	306	0	0	0	0	0	0	0	0	0	0	0	0	0	0	0	0	0	0	0	0	0	0	0	0	0	0	0	0	0	0	0	0	0	0	0	0	0	0	0	0	0	0	0	0	0	0	0	0
HDGFRP2	335	182	3	281	78	142	84	0	102	195	67	749	4	199	76	604	150	193	52	174	67	209	232	213	467	0	183	361	42	4	113	40	87	221	520	232	188	1	196	192	136	0	0	4	196	1	44	1	27
CHAF1A	0	25	1	1	289	86	0	1	60	198	284	194	0	21	0	197	190	94	64	16	63	329	1	0	0	1	120	314	1	1	58	0	106	102	818	146	112	328	207	5	238	462	0	1	0	0	0	0	269
ADPRH	3	437	2	0	58	474	400	0	84	92	193	350	1	202	3	396	748	78	87	10	151	79	199	60	333	555	173	370	2	1	1	57	38	80	279	523	150	1	0	34	553	2	399	0	17	0	113	2	1
TMEM39A	0	2	0	2	1	59	44	3	47	97	2	336	285	212	502	1	291	1	1	29	55	0	0	0	23	0	0	1	2	20	34	113	0	0	254	0	197	0	1	146	235	0	157	2	2	458	2	1	182
TIMMDC1	1	89	6	94	154	112	56	40	13	91	42	78	0	70	46	71	443	16	13	13	18	91	13	42	30	2	14	319	0	1	75	21	41	12	144	16	122	231	33	0	39	56	67	34	150	2	9	0	76
PLA1A	0	1	0	0	0	0	0	0	0	0	0	0	0	0	0	0	0	0	0	0	0	0	0	0	0	0	0	0	0	0	0	0	0	0	0	1	0	0	0	0	0	0	2	0	0	0	1	0	0
MCM2	2276	100	4	54	2268	823	512	8	760	838	476	1572	836	917	1019	899	1445	1061	2	689	278	775	97	6	747	940	1532	1140	173	5	937	219	697	598	4841	3124	753	3153	856	12	2369	830	828	489	3	752	713	3	514
TPRA1	828	407	342	86	259	87	219	0	108	1	1	128	20	2	2	357	208	122	34	37	130	247	160	1	127	308	411	363	5	1	65	366	2	74	785	202	3	917	90	358	9	347	499	3	1	63	10	1	5
NAB1	7	4	5	6	4	2	295	4	18	41	116	2	252	5	362	30	3	4	64	52	6	4	261	33	10	317	8	5	5	0	89	2	87	1	5	386	3	4	3	387	5	181	1	185	150	111	1	45	6
ADGRE5	14	0	323	91	0	6	446	1	53	111	361	0	0	0	0	96	0	0	1	65	8	135	0	16	1	0	0	0	91	0	0	32	1	0	3	26	1	3	1	18	189	12	1	133	1	0	89	0	37
IL17RA	359	125	157	574	43	183	34	14	126	37	158	368	66	2	371	183	294	557	202	53	11	224	0	321	0	213	6	653	0	173	5	150	151	14	264	1	2	115	177	12	590	569	3	517	540	146	121	2	3
LAMB1	1	1	3	1	1	2	0	1	0	0	0	0	0	2	0	0	1	0	0	0	1	0	0	2	2	3	1	5	1	2	0	1	0	0	0	0	1	0	0	2	0	0	3	0	0	0	0	0	2
KCNN1	0	0	0	1	0	0	0	0	0	0	0	1	0	0	1	0	0	0	0	0	0	0	0	0	0	0	0	0	0	0	1	0	0	0	0	0	0	0	0	1	0	0	0	0	0	0	2	0	0
ARRDC2	185	1	1	0	218	107	2	1	75	165	106	1	0	1	0	140	0	1	0	0	0	0	141	454	1	0	0	1	0	1	122	0	0	59	563	3	23	1217	0	1	3	151	0	0	238	0	0	0	0
PPP1R17	0	0	0	0	0	0	0	0	0	0	1	0	0	0	0	0	0	0	0	0	0	1	0	0	0	0	0	0	0	0	0	0	0	0	0	0	0	0	0	0	0	0	0	0	0	0	0	0	0
CD36	0	1	0	0	1	0	0	0	1	1	0	1	0	0	0	301	2	0	0	0	0	489	0	0	1	1	34	527	0	0	43	0	0	0	59	0	0	192	464	2	2	455	0	0	2	0	0	0	188
MAP2K7	1	117	0	36	2	151	251	228	139	44	367	1	0	0	0	58	35	152	67	61	4	1	34	2	121	0	0	330	56	21	0	1	3	16	1	115	91	159	2	193	19	246	78	0	1	2	55	0	0
TIMM44	251	60	4	302	887	478	513	10	607	244	47	289	303	17	376	418	522	65	3	111	255	25	442	581	106	477	4	841	1	33	304	3	44	42	965	1012	88	479	162	9	356	1144	166	1	240	32	61	57	141
AP2A2	355	66	348	83	706	181	125	3	95	73	0	94	377	15	342	457	241	58	57	47	53	229	273	352	174	414	59	560	3	99	314	120	67	30	1484	471	21	627	281	9	92	0	139	1	269	593	114	4	3
PNKP	151	1	158	7	97	47	0	2	118	81	1	12	0	2	1	198	109	0	0	104	12	243	0	0	254	0	201	0	0	50	74	66	14	1	371	1	1	229	0	0	2	0	0	0	1	0	2	0	2
MED25	165	130	83	5	301	1	496	2	80	310	2	49	106	1	126	315	282	0	54	31	11	1	0	102	4	36	59	736	60	3	246	92	189	6	183	561	0	6	29	1	409	137	214	1	2	13	0	0	173
BCAM	0	0	1	0	0	0	0	0	0	0	0	0	0	2	0	0	0	0	0	0	0	0	0	0	0	0	0	2	0	0	0	0	0	0	1	0	0	0	0	0	0	0	1	2	0	0	0	0	1
CLPTM1	2	2	1	0	191	370	481	4	240	455	98	976	150	449	6	334	661	258	214	253	232	453	238	0	16	996	279	1070	143	0	141	154	65	55	1031	1089	42	2067	65	297	742	519	1	847	2	10	6	3	178
RELB	2	4	1	2	0	3	0	0	1	2	0	2	3	1	3	6	3	3	1	1	0	2	191	2	2	1	1	1	0	1	1	2	1	1	1	4	2	4	2	0	3	0	0	1	0	1	1	2	0
TOMM40	263	534	8	208	1294	668	388	164	791	315	606	1754	414	382	189	772	1554	180	101	292	365	1009	38	199	171	3	262	1408	1	6	96	306	119	225	1699	663	285	567	236	10	1894	569	350	577	266	263	449	1	242
APOE	899	27	3106	5205	7	0	2225	402	10	834	3427	513	4	1	2171	6	98	5194	6	7	18	4262	8	7548	421	206	6	230	268	4	7	970	4127	982	24	6	8	8	7	13	13	7284	201	3013	176	7	2678	551	9
APOC2	0	0	0	0	0	0	0	0	1	0	0	1	0	0	0	0	0	0	0	0	0	0	0	0	0	0	1	0	0	2	0	0	0	0	0	0	0	0	0	0	0	1	0	0	0	1	0	0	0
HBP1	3	264	249	80	236	206	227	779	159	318	252	1	154	148	1	64	549	2	3	47	37	31	19	401	90	1	125	1	4	1	130	71	0	0	125	136	715	216	81	4	3	1	274	149	590	803	57	1041	457
PRKAR2B	4	24	156	202	1803	1022	618	2	510	494	1102	549	94	437	622	542	886	46	88	134	141	4	4	4	321	283	134	1454	0	38	518	74	122	165	613	1460	208	778	458	26	1103	2	134	520	1	2	3	632	548
CDKN1B	2	122	65	104	48	21	25	18	57	1	82	32	40	62	130	138	141	20	28	1	1	47	30	1	7	69	3	70	31	6	6	21	51	33	91	3	39	141	19	3	50	75	1	5	57	1	7	3	50
KLF4	1	0	0	0	0	0	0	0	0	0	1	0	0	0	0	0	0	1	0	0	0	0	0	1	1	0	0	1	8	0	0	0	1	0	0	0	0	1	0	0	0	0	0	0	0	0	0	0	0
AP1M1	5	890	5	553	231	498	496	2	115	293	1116	1332	1056	880	702	414	649	413	154	225	81	1270	180	4	195	1071	217	362	94	5	690	159	115	205	1799	409	343	1021	552	5	1770	476	67	592	424	758	248	528	254
RAB8A	403	167	366	51	820	241	191	2	270	459	428	914	249	321	2	272	243	108	43	192	82	406	342	1	373	109	454	250	1	11	110	203	109	156	855	1024	222	942	392	7	1330	15	219	401	2	1	444	257	173
HMGN2	1453	2489	190	579	900	426	216	374	366	225	954	956	892	347	495	460	764	418	846	220	108	569	116	156	1360	1842	518	2214	125	377	353	329	398	180	1162	1018	1630	791	257	162	443	328	868	448	101	329	112	193	373
FAM32A	325	372	332	2	529	378	721	24	668	444	3	726	1009	23	16	362	124	325	298	63	132	316	695	302	64	855	253	1682	220	102	340	264	155	39	938	811	66	647	57	1572	757	301	206	783	480	752	165	155	543
ELF3	0	0	0	0	0	0	0	0	0	0	0	0	0	0	0	0	0	0	0	0	0	0	0	0	0	0	0	0	0	0	0	0	0	0	0	0	0	0	0	0	0	0	0	0	0	0	0	0	0
CYP2C29	0	1	0	0	0	0	0	0	0	0	0	0	0	0	0	0	0	0	0	0	0	0	0	0	0	0	0	1	0	0	0	0	0	0	0	0	0	0	0	0	0	1	0	0	0	0	0	0	0
STARD3NL	263	185	144	211	214	158	309	1	259	71	3	0	172	83	0	2	1	2	0	55	11	579	0	0	155	431	122	952	101	3	102	65	1	21	621	0	162	431	0	1	269	2	120	148	1	3	285	3	117
STK11	358	275	72	72	277	168	282	15	137	148	3	982	1	250	7	402	321	194	1	28	56	47	53	319	224	4	121	698	129	65	69	2	1	237	642	743	182	133	280	3	701	97	227	355	110	0	171	182	70
EFNA2	0	0	0	0	0	0	0	0	0	0	0	0	0	0	0	0	0	1	0	0	0	1	0	0	0	0	1	0	0	0	0	1	0	0	0	1	0	0	0	0	0	0	0	0	0	0	0	0	0
ATP5D	1390	1628	355	470	2552	1432	956	108	909	751	376	2771	693	893	917	937	2565	686	334	483	490	1247	241	158	575	1211	1154	2720	57	102	753	225	549	331	4382	2388	456	2214	527	541	2479	1193	1111	799	280	774	411	173	759
PPP5C	65	366	1	9	632	432	979	346	171	59	77	538	652	171	270	3	688	422	35	166	131	495	67	594	244	2	33	598	88	82	206	150	2	255	1137	688	409	497	214	477	498	627	526	285	262	307	129	1	234
CDK12	2	3	346	149	16	205	0	0	10	107	5	431	11	0	200	197	84	191	0	13	40	1	16	245	83	2	30	78	0	7	6	2	4	39	27	137	100	60	37	8	299	313	152	183	1	1	0	1	12
LIPE	0	0	0	0	1	2	16	0	13	0	0	0	0	0	0	8	1	1	0	0	38	0	148	0	0	1	1	0	2	1	0	0	0	0	0	0	0	0	0	183	0	1	0	1	0	0	0	1	0
PAFAH1B2	665	795	1	2	300	462	216	3	192	152	145	1323	1149	306	0	441	347	128	0	41	55	552	279	74	48	31	1	1638	1	4	456	300	65	18	392	344	57	709	86	5	1020	985	167	1	92	2	24	423	324
TBC1D8	1	0	407	0	1	90	0	1	0	60	0	1	1	0	0	0	1	86	0	3	0	0	0	0	0	0	153	1	0	0	0	0	0	1	0	0	0	320	2	35	2	0	0	0	1	1	0	0	0
CNOT11	595	0	1	1	300	66	0	0	1	0	4	333	1	0	2	0	133	0	174	18	0	21	1	0	1	0	124	98	83	0	1	0	63	1	392	141	9	187	87	0	0	163	113	1	2	2	0	0	2
SLC2A3	0	2	0	62	653	79	241	1	5	107	3	1	0	2	0	267	0	291	2	0	1	79	0	1	2	2	0	3	2	2	79	73	5	29	438	6	378	47	39	413	7	4	261	4	0	2	0	3	0
FOXJ2	1	34	0	0	1	0	1	57	0	0	3	1	185	0	0	0	0	0	51	0	10	174	30	3	0	1	1	2	1	0	0	1	0	0	2	1	0	1	46	1	0	0	2	104	185	1	63	147	0
SRI	611	284	195	231	1334	893	621	1192	288	535	690	648	488	638	308	590	1183	305	316	548	396	683	116	579	586	807	1483	1851	297	49	772	70	241	536	1233	933	669	1446	708	673	1352	442	289	533	225	208	112	167	304
DGCR2	0	74	20	573	74	35	38	2	19	532	198	541	3	89	103	300	317	44	2	40	9	408	1	1	8	1	26	449	1	2	32	120	0	1	447	740	162	123	176	26	634	2	67	0	2	1	36	228	128
IRF3	360	131	10	150	198	497	1	120	53	228	335	340	200	2	1	38	193	160	51	21	80	728	288	48	406	3	305	916	52	102	70	105	122	103	459	654	26	208	433	180	615	227	23	38	49	306	212	291	5
BCL2L12	1	135	0	31	58	30	52	1	33	11	199	101	85	18	0	47	74	17	1	1	17	0	0	0	60	48	0	0	1	5	6	0	138	0	63	98	0	0	45	53	34	26	149	40	0	90	30	92	8
ZFP959	2	188	0	3	1	4	122	2	5	3	1	3	1	1	2	1	0	0	0	2	0	6	7	1	2	588	205	583	1	0	107	117	1	1	3	3	0	0	1	3	0	1	1	401	0	1	0	0	3
MPND	1	228	243	1	1	1	1	0	2	1	0	0	0	0	1	0	0	0	3	2	0	0	165	1	0	0	0	0	0	0	0	1	1	0	0	0	0	0	41	0	2	0	278	1	1	324	0	1	1
SH3GL1	481	435	32	0	119	255	309	3	17	162	3	955	212	1	304	189	392	247	235	48	94	385	366	298	67	567	261	142	28	3	253	231	153	4	478	321	68	2	210	747	468	6	310	55	180	2	122	127	313
EBI3	0	0	0	0	1	0	0	1	0	0	0	0	73	0	0	0	0	0	60	0	1	0	85	0	1	0	1	0	121	1	0	0	94	1	1	0	7	0	0	0	0	2	12	0	1	158	1	105	0
CCDC94	0	0	52	114	10	2	0	1	48	0	225	1	126	60	277	110	2	104	0	39	5	144	0	60	56	55	0	0	0	2	0	59	1	1	162	198	2	262	0	1	2	380	85	75	0	32	0	5	0
RANBP2	348	233	482	18	396	75	252	8	147	360	438	543	33	2	503	628	300	1	152	325	184	1076	136	3	1021	5	197	340	8	3	325	40	7	172	760	969	251	706	434	5	684	476	313	196	2	10	6	5	219
EDAR	0	0	0	0	0	0	0	0	0	0	0	0	0	0	0	1	0	0	0	0	0	0	0	0	0	0	0	1	0	1	0	1	0	0	0	2	0	0	0	0	0	0	0	0	0	0	0	0	0
GRK5	0	0	0	0	0	1	0	0	14	9	1	1	1	0	0	115	0	0	0	0	0	0	0	0	1	0	0	0	0	0	0	0	0	0	0	0	1	33	0	0	0	0	0	0	0	0	0	0	5
DVL3	1	2	0	4	79	0	0	0	18	56	0	14	2	0	0	4	177	0	10	0	0	13	0	67	0	0	0	35	0	2	33	0	0	0	1	66	0	2	3	0	0	70	18	6	3	1	0	0	0
ABCF3	0	1	0	206	217	37	0	0	46	140	2	0	0	0	1	85	470	1	0	7	33	338	2	0	0	1	1	2	1	1	163	0	2	64	568	414	3	1017	0	3	196	0	108	1	1	0	0	0	94
EIF2B5	180	187	96	78	152	56	106	123	38	284	67	210	65	61	0	270	440	42	0	134	148	1	1	2	399	1	22	376	4	36	116	202	113	4	1073	700	139	66	197	470	254	515	89	215	59	2	79	192	112
CYTH2	2	367	798	1	178	109	0	1	44	142	178	137	0	0	0	116	179	1	0	16	21	81	1	1	2	2	0	251	2	60	32	1	2	8	0	173	69	2	2	4	1034	2	20	2	103	584	112	0	58
SULT2B1	0	0	0	0	130	0	0	27	0	0	0	0	0	0	2	0	0	0	7	0	0	0	0	0	0	0	0	0	0	0	0	3	0	0	0	0	0	0	0	0	0	0	0	0	0	0	0	0	0
CAR11	0	0	1	0	1	0	0	0	0	0	0	0	0	0	0	0	0	0	0	0	0	0	0	0	0	0	0	0	0	0	0	0	0	0	0	0	0	52	0	0	0	0	1	0	0	0	0	0	0
DLGAP1	1	5	3	0	1	3	0	2	0	2	1	2	0	2	1	1	1	2	1	0	0	2	0	2	6	2	0	3	6	1	1	0	3	1	1	5	1	2	1	0	4	2	1	2	1	0	1	2	1
PLAG1	1	2	1	1	2	1	0	2	0	1	1	0	0	3	0	0	0	133	1	0	1	1	0	4	3	111	1	2	1	0	0	2	0	1	2	1	1	1	0	0	1	0	0	0	1	0	1	0	1
HCK	0	0	0	0	1	0	1	0	0	1	0	0	0	0	0	0	1	3	0	0	0	1	0	1	188	0	1	0	2	0	1	0	135	1	1	0	0	0	0	0	0	0	0	0	0	0	0	0	1
MRPL4	301	470	1	2	349	212	444	164	186	124	360	538	153	154	4	510	683	150	1	280	43	733	80	199	236	2	145	257	67	132	232	44	211	5	1399	1196	490	551	294	5	1098	526	356	204	1	403	63	112	25
KEAP1	85	356	4	109	37	39	83	187	48	212	15	264	1	3	304	4	352	0	35	54	13	203	2	1	42	2	62	457	5	28	100	32	2	59	182	186	2	222	20	1	2	82	2	117	0	0	0	11	4
AP1M2	1	4	3	1	0	0	164	2	0	0	0	0	0	0	0	0	0	0	0	0	0	0	0	0	0	2	1	0	0	0	0	0	0	0	0	1	5	2	1	1	0	0	0	0	0	0	0	0	0
GLG1	202	1	0	40	192	303	3	253	203	131	362	222	4	2	5	3	988	1	1	112	16	0	3	3	152	2	80	10	1	3	259	1	3	52	280	322	348	155	189	54	684	455	612	74	227	13	1	2	373
ATP8B3	0	0	0	0	0	0	0	0	0	0	0	0	0	0	0	0	0	1	0	0	0	0	0	0	0	1	0	0	0	0	0	0	0	0	0	0	0	0	0	0	21	0	0	0	0	0	0	0	0
BTBD2	155	76	304	229	263	119	204	1	18	225	160	114	0	149	235	2	292	58	89	4	3	619	59	0	66	0	1	726	120	2	36	0	1	0	509	170	312	156	1	1	225	118	1	103	1	1	0	1	46
CSNK1G2	2	0	3	0	217	76	102	1	51	66	141	310	1	110	3	153	569	0	7	50	1	2	2	2	7	37	38	35	0	2	0	1	63	52	103	151	80	153	94	2	193	173	54	20	2	27	142	82	51
ABHD17A	1	400	204	1	248	28	120	2	255	305	59	417	278	6	288	301	255	396	2	134	64	18	0	1	483	0	300	379	1	3	93	65	13	55	988	839	14	344	409	250	237	208	107	136	1	0	66	275	30
MOB3A	133	59	49	70	1	26	0	1	5	0	103	78	302	62	1	0	0	17	8	2	4	144	0	56	1	1	1	1	24	15	0	1	0	40	0	1	0	106	0	148	111	0	33	1	55	109	0	53	3
CACNB3	0	0	0	0	0	0	0	0	0	0	0	0	0	0	0	0	0	0	0	0	0	0	0	0	0	0	0	0	0	0	0	0	0	0	0	0	0	0	0	0	0	0	0	0	0	0	0	0	0
CCDC65	0	0	0	0	0	0	1	0	0	0	0	0	1	0	0	0	0	0	0	0	0	1	0	0	0	0	0	0	1	0	0	0	1	0	2	0	0	0	0	0	0	0	0	1	0	0	0	0	0
FKBP11	0	16	0	2	0	0	223	1	82	0	147	0	0	0	162	77	0	0	0	0	0	0	0	0	105	208	0	0	1	0	0	0	48	0	0	0	102	0	1	0	163	0	104	0	0	0	331	2	0
DDX23	4	4	3	7	10	20	4	3	7	18	9	231	6	280	2	128	15	6	32	11	2	1	5	78	2	27	5	100	21	3	51	4	4	4	20	12	40	18	51	1	105	4	18	10	10	2	0	1	135
PLD3	3	0	189	0	1	1	2	380	1	0	3	0	214	0	40	28	1	0	3	0	2	1	151	0	0	2	0	1	97	0	87	2	120	0	289	0	0	23	2	72	1	307	1	5	1	0	2	0	1
GRIK5	0	0	0	3	1	1	0	0	1	116	0	2	1	0	0	42	0	0	0	1	0	0	0	0	0	1	2	133	0	0	0	0	1	2	76	1	120	0	0	0	0	0	1	1	0	0	1	0	0
CD79A	0	0	0	0	2	0	0	1	0	0	0	0	0	0	0	0	0	0	5	0	2	2	0	1	0	0	0	0	1	0	0	1	0	0	0	0	0	0	0	0	0	0	0	0	0	1	0	0	0
RABAC1	226	919	234	51	155	172	839	478	254	663	448	354	138	188	341	827	1121	210	31	168	141	278	241	102	829	137	120	1015	59	102	93	85	5	133	598	505	566	634	289	154	754	1001	174	114	0	203	46	362	882
ETV3	0	0	0	0	0	0	0	0	2	208	116	0	0	0	0	0	0	0	50	14	16	0	0	1	1	0	0	221	0	1	0	0	0	84	0	1	0	1	0	0	374	1	0	2	0	3	0	0	0
PRKCSH	304	329	3	0	196	92	0	178	45	523	2	290	308	6	12	214	281	65	113	59	90	182	152	115	95	284	1	631	0	40	54	3	130	1	422	219	172	290	139	3	184	3	96	108	2	173	1	215	138
ELAVL3	15	6	9	6	9	3	2	4	1	2	4	5	5	6	8	6	13	12	15	4	3	13	3	13	9	7	2	6	4	7	8	4	12	2	7	6	6	3	1	10	9	5	4	2	5	5	2	0	9
RAB3B	5	0	3	2	0	0	0	1	0	0	0	0	2	0	1	1	0	3	1	0	0	0	0	0	0	1	1	1	0	1	2	0	1	0	0	0	3	1	4	1	2	3	0	0	0	0	1	2	1
ST8SIA6	1	0	1002	0	4	1	0	3	0	1	0	1	0	0	1	1	0	12	149	0	0	0	0	0	0	2	1	2	2	0	0	107	169	0	0	0	0	0	0	0	0	0	0	69	98	0	0	1	0
FCGRT	1	0	0	0	0	0	0	81	0	0	1	0	0	0	0	0	0	7	0	0	0	0	0	1	0	0	0	0	0	0	0	0	0	0	0	0	0	0	0	0	0	0	0	0	0	0	0	2	0
NOSIP	277	556	143	1	380	267	2	1	2	104	0	139	537	2	205	271	314	153	127	90	18	154	1	0	80	154	213	1015	1	0	76	0	4	1	758	323	161	3	84	449	322	405	0	327	49	87	100	125	67
PIH1D1	976	409	155	495	111	108	11	1	142	162	324	195	2	49	119	93	205	0	201	1	115	338	8	153	200	314	118	189	35	46	224	8	19	0	436	226	4	392	206	198	661	416	69	72	0	159	109	112	144
RPS11	3142	5508	1900	1590	5117	4148	2697	2145	2884	3395	1773	7700	2695	2722	3143	4846	6132	1941	948	1251	1452	6155	1524	1988	2733	1895	2433	11621	320	310	1566	1099	1396	1927	11204	7461	2025	5753	3800	1754	5955	3907	3411	2039	1482	2346	1766	2807	2382
SUPT5	365	307	310	199	376	246	18	12	270	109	515	515	647	36	232	281	247	66	72	56	51	428	2	0	33	1	237	751	205	85	184	143	1	250	911	619	120	331	117	46	378	7	8	3	65	32	198	2	28
DLL3	0	0	0	0	0	0	0	0	0	0	0	0	0	0	0	0	0	0	0	0	0	0	0	0	0	0	0	0	0	0	0	0	0	0	0	0	0	0	0	0	0	0	0	0	0	0	0	0	0
PAF1	137	244	0	1	763	221	65	1	131	42	2	250	569	177	3	74	59	262	59	12	5	363	89	11	130	2	55	288	258	16	261	92	136	21	262	248	18	735	37	4	73	8	61	254	61	3	328	0	87
TIMM50	833	309	3	72	1082	249	635	2	503	105	548	1155	161	1116	151	149	1086	319	30	224	225	588	142	246	522	5	132	1514	2	38	230	126	1	428	1403	1227	311	979	706	257	417	713	529	246	3	0	519	162	212
MED29	145	185	0	9	152	94	46	0	102	19	37	155	87	38	1	35	74	94	23	3	5	50	0	1	50	219	35	391	0	19	15	16	0	32	113	136	0	86	36	1	57	2	15	51	0	231	2	53	0
BICD1	80	0	0	4	1	13	1	1	0	1	3	1	1	3	82	181	2	2	57	12	0	2	1	1	0	0	4	4	75	1	0	1	72	1	404	47	105	0	1	4	1	2	1	0	1	1	2	0	0
NCSTN	1	669	191	235	235	142	210	1	1	152	0	2	904	1	1	0	197	105	275	80	29	395	1	3	42	1	2	799	100	37	174	0	1	17	403	439	185	639	2	54	368	1	10	318	258	2	76	1	1
PEX19	631	25	469	220	302	250	4	220	144	163	12	580	7	127	6	255	8	22	52	127	25	749	160	259	16	31	193	403	48	32	71	136	158	7	387	78	7	513	6	9	12	842	502	210	5	10	3	2	7
PHYHIP	0	0	0	0	303	110	0	1	19	0	1	0	0	78	0	1	6	0	1	0	13	0	1	0	0	0	275	1	1	0	3	0	0	40	298	160	0	515	0	1	0	0	2	0	1	0	1	0	89
CRHR2	0	0	0	0	0	0	0	0	1	0	0	0	0	0	0	0	0	0	0	0	0	0	0	0	0	0	0	1	0	0	0	0	0	0	0	0	0	0	0	0	0	0	0	0	0	0	0	0	0
INMT	0	0	0	0	0	0	0	0	0	0	0	0	0	0	0	0	0	0	0	0	0	0	0	0	0	0	0	0	0	0	0	0	0	0	0	0	0	0	0	0	0	0	0	0	0	0	0	1	0
CYP4F18	0	0	0	0	0	0	0	0	0	0	0	0	0	0	0	0	0	0	0	0	0	0	0	0	0	0	0	0	0	0	0	0	0	0	0	0	0	0	0	0	0	0	0	0	0	0	0	0	0
IMPDH1	321	79	6	319	2	100	351	1	96	129	442	316	101	0	277	648	119	400	138	106	16	410	14	6	606	19	2	10	76	67	1	139	11	99	191	4	221	1	113	1	343	162	128	253	2	50	0	1	130
PSG18	0	0	0	0	0	0	0	0	0	0	0	0	0	0	0	0	0	0	0	0	0	0	0	0	0	0	0	0	0	0	0	0	0	0	0	0	0	0	0	0	0	0	0	0	0	0	0	0	0
DUSP3	3	23	1	1	0	2	0	1	1	0	2	1	35	0	1	0	1	78	0	0	2	1	0	0	140	530	2	3	0	0	2	1	5	1	140	2	297	0	1	1	0	1	1	0	1	19	0	0	0
PRODH	77	244	0	1	0	67	334	1	0	277	625	1	0	0	404	0	1	528	46	49	1	664	2	1	63	0	1	0	1	23	1	99	0	0	2	1	209	1	0	293	0	1	191	0	0	86	223	3	1
DGCR14	79	1	1	1	1	108	151	1	62	2	2	250	228	92	1	169	201	1	0	46	0	0	12	198	200	380	232	340	0	1	0	77	2	10	129	261	3	109	45	2	514	295	133	223	0	1	0	1	166
SLC25A1	1	1	3	1	3	466	975	6	395	1362	306	691	707	318	336	299	1306	529	90	100	123	1005	215	107	128	2	182	3087	7	2	164	74	47	524	1740	1374	3	437	56	127	745	232	384	192	9	1	145	3	0
DGCR6	0	0	1	0	201	122	45	0	81	39	2	433	3	346	277	195	211	27	4	88	30	129	2	0	240	1	1	367	77	25	29	38	1	17	456	82	85	264	105	0	1	0	131	193	0	1	1	163	18
DDR1	0	0	3	0	0	1	0	1	1	0	1	0	0	0	0	0	0	0	0	1	0	0	0	1	1	1	0	4	2	0	1	0	2	1	0	0	0	0	1	0	0	0	0	0	0	0	0	0	0
IER3	0	0	291	4	1	1	0	1	45	0	0	0	0	0	60	0	0	2	0	0	0	0	0	239	0	1	0	0	0	27	0	0	0	1	0	1	148	2	0	0	0	0	0	0	1	0	88	6	0
FOSB	0	0	0	0	0	0	0	0	0	0	0	0	1	0	0	0	0	0	0	0	0	0	0	39	0	122	0	1	13	0	0	0	0	2	1	0	0	1	0	36	1	0	0	0	54	0	25	0	0
KLC4	0	0	0	157	120	1	0	7	0	0	3	0	0	0	0	0	0	0	1	12	2	0	232	181	2	0	247	0	109	0	72	1	1	0	0	0	0	1	1	0	1	0	2	1	181	0	0	0	1
ERCC1	333	543	388	140	45	31	0	0	35	11	0	378	1	86	16	104	294	0	0	16	15	22	54	0	57	194	0	37	0	2	43	0	0	14	302	0	6	179	62	0	24	1	213	0	16	0	0	137	1
CYP17A1	0	0	0	0	0	0	0	0	0	0	0	0	0	0	0	0	0	0	0	0	0	0	0	0	0	0	0	0	0	0	0	0	0	0	0	0	0	0	0	0	0	0	0	0	0	0	0	0	0
AS3MT	592	123	5	2	0	0	0	0	0	2	2	0	370	0	2	0	2	2	105	3	0	0	0	230	1	0	1	0	104	0	0	103	1	0	3	1	41	0	59	25	1	0	76	1	0	1	1	106	2
HOMER3	0	49	1	6	32	0	0	1	0	0	3	31	0	0	272	1	0	49	24	11	0	208	51	1	10	144	1	248	0	13	0	3	81	12	4	1	0	0	0	150	0	1	42	0	0	0	0	0	0
CRTC1	2	1	47	1	484	104	1	45	65	2	3	17	155	187	2	0	51	96	0	68	1	1	312	190	1	1	94	0	7	0	0	1	0	0	381	30	80	1	0	1	2	1	1	74	1	1	0	2	0
RNF215	0	0	0	194	0	84	1	0	1	0	0	80	0	0	0	0	1	0	0	0	0	0	184	0	57	0	0	0	0	0	1	0	0	0	0	1	2	0	191	0	1	0	1	0	1	347	0	196	0
SEC14L2	0	0	0	0	90	0	0	0	0	0	0	1	0	69	0	0	10	0	0	0	11	0	0	0	0	0	32	0	0	0	26	26	0	0	165	131	0	10	10	0	0	0	1	0	1	0	0	0	103
AVEN	0	0	0	0	467	172	0	1	5	0	71	0	2	67	0	3	131	1	0	41	5	5	2	0	56	0	142	162	1	1	13	0	1	20	0	0	48	0	0	1	1	1	37	0	1	0	0	0	0
CP	0	0	1	0	1	0	0	0	0	1	1	0	3	0	2	0	0	0	0	0	2	0	0	1	2	2	1	3	0	0	0	3	0	1	0	0	0	0	1	0	0	0	0	0	0	0	0	0	0
CROT	789	277	499	2	4	41	750	17	92	176	4	448	419	3	743	60	2	338	1	1	5	1	13	560	225	2	3	218	41	0	61	0	80	2	0	10	8	3	11	3	40	670	11	0	1	0	220	5	1
RPS6KA1	245	264	257	4	1105	5	1	2	111	0	3	185	586	1	111	231	323	234	93	44	12	123	193	4	158	1	281	254	24	91	252	0	3	100	632	8	329	406	78	1164	296	2	353	2	0	498	178	668	248
CALB2	0	0	0	0	0	0	0	0	0	0	0	0	0	0	0	0	0	0	0	0	0	0	0	0	0	0	0	0	0	0	0	0	0	0	0	0	0	0	0	0	0	0	0	0	0	0	0	0	0
SNRNP200	176	994	6	203	472	353	510	7	125	186	215	148	422	369	636	422	319	194	14	113	76	1764	255	134	671	8	41	696	0	2	218	154	205	132	710	553	68	853	408	282	647	69	186	1	2	47	54	399	140
CIAO1	72	222	3	4	192	211	102	260	163	55	1	153	359	158	1	1	0	269	184	45	81	269	156	1	226	348	3	1460	198	72	133	124	64	88	252	89	18	461	148	3	647	1	92	252	154	29	84	5	220
HAS1	0	0	2	0	1	0	0	0	0	0	0	0	0	0	0	0	0	0	0	0	0	0	1	1	0	0	1	0	1	0	0	0	0	0	0	0	0	1	0	0	1	0	1	0	0	2	0	0	0
TAF6L	680	212	160	80	949	436	351	244	374	377	358	409	313	724	204	844	553	223	137	139	122	710	2	5	198	382	677	1118	75	59	261	88	105	104	1082	1255	694	1261	181	177	1319	374	108	394	74	154	67	263	553
INSIG2	15	99	1	2	0	53	54	0	89	1	0	32	0	0	0	1	89	1	25	1	0	480	0	0	1	0	0	1	0	1	0	0	0	1	0	571	2	0	294	2	315	2	0	1	0	0	0	1	0
KPNA6	34	0	0	1	257	121	275	0	0	44	1	573	0	0	0	60	1	0	1	0	5	0	153	0	157	1	47	195	1	0	180	0	0	3	128	7	87	0	268	2	1199	10	40	1	0	1	1	0	0
MAN1A	1	44	1	16	5	180	0	372	3	0	2	213	72	1	179	203	1	0	362	3	0	2	0	1	196	263	2	249	1	37	41	2	0	128	1	0	346	3	0	2	6	1	208	291	65	430	2	701	1
ITPKC	0	24	98	0	0	0	0	2	0	0	0	0	1	0	0	0	0	0	0	0	0	109	0	0	0	0	0	0	0	0	0	0	0	0	0	0	0	0	0	0	0	0	0	0	0	0	0	0	0
COQ8B	149	153	0	8	1	0	0	0	0	1	0	68	0	0	0	0	130	0	0	0	0	1	135	0	0	0	0	375	0	0	17	0	88	0	69	61	0	71	0	0	0	1	0	0	1	0	0	0	1
BRD8	14	363	14	197	369	270	0	93	208	824	2	448	5	29	237	149	360	495	187	32	119	6	2	407	199	6	54	237	130	28	170	19	73	172	1031	332	863	232	244	104	319	10	121	84	58	3	228	15	5
KIF20A	0	5	0	0	1	188	5	0	190	287	2	0	0	172	3	4	283	0	126	130	63	2	0	53	176	2	101	42	3	52	332	3	2	1	1871	15	0	327	157	1	395	0	0	122	0	0	30	1	52
FARSA	1827	549	463	261	721	564	344	322	279	523	473	1555	215	189	7	289	1104	228	9	363	184	694	4	526	813	6	622	1250	95	77	456	229	605	9	1397	879	882	903	574	502	1638	470	704	416	90	1	11	272	439
GCDH	12	397	547	393	320	278	397	8	312	292	112	198	5	163	7	533	84	12	225	246	153	540	14	18	4	3	1	1141	259	123	187	3	4	86	1588	362	10	814	57	42	892	21	5	312	158	7	453	7	129
MAST2	0	0	0	1	39	37	1	1	0	62	0	0	0	1	1	0	37	0	1	28	33	151	0	1	0	1	1	0	2	2	6	2	0	4	28	81	152	284	0	1	1	0	0	63	0	319	1	0	0
DNASE2A	7	148	1	137	254	3	279	0	2	120	393	347	196	6	6	322	138	376	35	3	9	341	48	1	359	2	130	369	1	5	14	194	3	78	578	868	4	363	65	4	487	9	18	69	423	2	193	229	149
RAD23A	93	77	1	2	563	307	500	0	331	151	10	497	178	309	0	117	474	293	80	56	133	193	8	0	120	403	232	2282	0	44	229	52	87	97	1659	312	0	900	234	1	593	5	95	271	85	1	91	2	422
CALR	4200	3039	154	512	1815	963	1782	766	871	1143	1131	2443	920	780	441	1954	4048	726	545	639	367	1543	1016	1255	6987	1636	489	3712	3	328	939	446	552	703	2796	2922	4706	2491	301	308	5233	2121	4550	1204	677	76	1170	1757	805
SYCE2	276	0	69	1	278	345	213	2	286	494	236	1411	139	284	2	507	375	571	4	88	116	669	4	2	969	703	264	760	1	24	182	1	229	122	1252	491	164	306	190	3	916	692	464	311	296	0	96	97	75
NFAT5	2	0	1	7	3	51	6	181	1	6	203	127	243	1	0	1	3	4	351	1	0	63	4	9	5	6	6	171	1	65	5	104	4	0	6	48	112	1	89	280	4	40	26	43	42	1	79	0	4
NOB1	1	8	4	117	142	229	5	88	343	1	5	392	708	321	349	176	483	154	112	9	91	112	140	121	3	2	115	523	192	57	50	38	200	177	534	126	95	466	421	301	805	0	263	25	4	288	4	166	82
NQO1	0	1	0	84	232	131	1	2	8	0	2	145	2	91	0	13	251	1	1	83	0	377	0	2	0	0	45	120	1	0	233	204	1	27	359	3	1	0	127	1	2	1	1	291	1	0	56	178	4
PPFIA3	0	0	2	1	1	0	1	0	0	0	2	1	0	1	0	0	0	0	0	0	0	0	1	0	4	2	2	4	0	0	0	0	2	0	1	0	0	1	0	0	0	1	0	1	0	1	1	0	1
GYS1	1	150	5	6	2	28	3	2	6	57	0	3	0	1	1	2	2	0	110	17	0	1	3	2	0	1	3	4	0	0	70	0	249	2	0	5	132	4	49	1	993	8	266	3	5	3	5	4	135
RUVBL2	351	1418	6	709	972	605	1327	361	943	732	500	953	286	989	929	1526	1928	689	172	212	561	607	338	349	846	245	178	869	57	90	638	370	22	514	2737	1726	486	1525	320	595	3170	1856	1089	471	334	79	12	26	376
LIN7B	0	0	0	0	0	0	0	0	0	0	0	0	0	0	0	0	0	0	0	0	0	0	0	0	0	0	0	0	0	0	0	0	0	0	0	0	0	0	0	0	0	0	0	0	0	0	0	0	0
BAX	369	240	2	321	485	347	118	3	181	435	247	792	296	60	261	48	501	148	2	60	67	330	172	133	367	103	292	257	1	14	161	186	66	216	687	620	0	550	212	1	461	47	149	112	81	1	295	156	206
IL7R	0	0	0	0	0	1	0	0	0	0	0	0	1	0	0	0	0	0	1	0	0	1	0	1	0	0	0	0	0	0	0	0	0	0	0	0	0	0	0	1	0	0	4	0	0	1	1	0	0
TFAM	522	295	4	258	861	252	634	253	237	250	220	1041	273	1	302	360	172	236	4	98	1	872	57	1	350	3	124	652	54	13	162	2	91	120	222	745	574	800	277	25	644	1	120	107	147	0	49	1	136
ZFP81	1	1	4	29	1	0	2	0	0	6	0	0	40	0	0	259	588	2	12	4	54	1	0	324	1	0	0	5	1	2	27	194	0	5	2	3	0	1	263	5	1234	1	37	77	0	1	0	0	2
EFNB3	0	0	1	1	0	0	0	2	1	1	0	1	0	0	1	1	0	0	1	2	0	2	0	1	8	6	7	24	2	1	1	0	1	0	1	0	1	0	1	1	0	1	0	3	0	0	1	0	1
MMD	0	789	2	1	1	202	215	0	45	19	0	172	1	3	0	102	45	0	0	49	7	126	0	416	2	0	0	649	0	0	0	1	136	251	1	182	0	1	123	0	177	160	60	2	0	0	16	0	0
HLF	207	1	2	1	2	0	0	2	0	2	3	2	7	2	1	1	3	0	274	4	0	2	193	0	143	2	2	3	241	1	4	0	0	1	0	3	1	1	2	340	3	0	3	5	2	0	0	95	1
FAM162A	161	774	327	287	1435	955	515	2	372	1298	325	1245	149	280	263	360	1464	334	189	116	224	419	5	1	298	275	553	2599	63	22	531	365	76	347	1213	1546	119	560	455	7	679	389	272	376	158	107	195	100	526
RPL8	4773	5612	742	1765	8418	5514	4075	1789	3743	4939	2278	8983	3262	4542	3736	5704	11176	3441	1059	2035	1618	6591	929	2383	2832	2855	4082	12357	743	627	2425	1674	1199	2047	13266	9059	2391	10299	4317	1662	8511	5917	4696	3298	1026	2461	1897	2666	3854
GRM3	0	0	0	0	0	0	0	1	0	0	1	0	0	0	1	0	0	0	0	0	0	0	0	0	0	0	0	1	0	0	0	0	0	0	0	0	0	0	0	1	0	0	0	0	0	1	0	0	1
SSBP2	607	1115	337	493	311	860	1285	524	205	272	409	0	299	149	812	495	139	498	112	97	84	1306	251	350	654	257	552	1941	18	52	295	156	313	289	742	956	237	2537	532	445	1147	462	240	131	469	1460	9	1146	160
FANCL	106	148	1	1	256	98	0	0	187	89	149	389	206	0	0	157	284	177	0	48	27	431	2	421	88	117	96	204	1	24	141	0	117	0	334	781	3	446	94	2	541	67	1	77	3	0	0	1	97
BRINP2	0	0	0	1	2	1	0	0	0	0	0	3	0	0	0	0	0	0	0	0	0	0	0	0	0	0	1	0	0	1	0	0	0	0	0	1	0	0	0	0	0	0	1	0	0	0	1	0	0
GSTM5	0	1	2	98	1383	460	114	1	354	569	469	587	1	417	4	258	934	151	3	97	69	814	1	116	109	102	420	1739	114	2	270	230	62	338	662	754	21	1260	705	164	1163	1120	0	547	167	2	251	1	448
GSTM7	0	0	0	1	0	0	1	0	2	0	0	0	0	0	0	0	0	0	0	0	0	0	0	1	2	0	0	0	0	0	1	0	0	0	0	0	0	0	0	0	0	0	0	0	0	0	0	2	0
GSTM3	1	0	0	0	0	0	0	0	0	0	0	0	0	0	0	1	0	0	0	1	0	0	1	0	3	0	0	0	1	0	0	0	0	0	0	0	3	0	0	0	0	0	0	0	0	0	0	0	0
STAT3	420	3	1038	4	1	6	4	563	1	5	5	2	276	1	4	3	4	2	94	13	1	3	4	22	238	81	4	6	137	17	0	40	0	4	4	11	138	3	1	297	1	142	332	3	112	894	161	46	3
STAT5A	5	102	53	286	286	335	35	308	154	221	239	305	388	231	49	226	308	328	158	112	52	1293	0	392	351	162	178	1187	1	43	347	2	89	146	185	102	0	8	195	3	239	365	2	12	169	147	231	489	45
PTRF	0	0	113	1	178	49	0	1	2	1	44	1	0	0	0	0	171	335	0	2	0	146	2	184	1	1	1	0	38	1	1	0	3	0	11	138	1	2	1	0	1	0	1	1	1	0	0	1	1
MAP3K11	288	0	1	180	174	8	1	3	5	35	0	6	253	3	0	149	2	0	19	1	33	375	0	1	144	207	23	80	2	1	0	0	16	158	0	78	166	2	2	448	3	1	3	0	0	1	4	218	0
AKT2	18	14	133	1	336	44	0	111	18	259	1	270	4	3	0	175	69	178	0	41	40	424	1	0	154	447	0	367	61	50	24	5	37	35	118	278	2	92	8	0	16	10	48	159	203	2	129	1	229
DNAJA3	99	332	2	4	909	340	301	2	320	105	2	800	3	1	2	166	173	3	1	93	133	1	2	0	132	78	326	1312	115	24	77	4	2	118	1056	1226	161	682	468	381	814	2	147	1	5	467	250	2	23
HMOX2	247	567	31	2	0	44	0	598	3	17	123	391	270	0	4	2	256	1	6	49	42	155	120	77	118	369	210	335	131	3	41	58	1	2	433	38	345	1	38	186	194	217	215	0	61	118	2	3	1
CDIP1	218	0	3	1	4	0	0	13	5	326	4	354	396	1	2	11	1	2	0	13	0	0	0	403	1	0	0	660	2	173	2	37	2	1	1	11	7	311	27	2	2	1	8	61	0	143	1	0	0
MAP3K20	11	82	2	37	258	121	2	0	19	101	69	389	8	0	396	270	27	239	225	69	0	103	0	0	118	46	1	139	0	31	3	1	4	8	469	0	213	1	14	7	0	3	135	261	9	205	42	5	320
CWC15	202	335	159	777	654	395	93	114	251	324	221	324	218	278	327	458	1376	211	69	105	69	284	406	215	331	1	349	573	5	38	206	65	129	165	836	1052	405	249	29	72	264	369	219	209	108	17	74	522	298
COL5A3	1	0	0	0	0	0	0	0	0	0	0	0	0	0	0	0	0	0	0	0	0	0	0	0	0	0	0	0	0	0	0	0	0	0	0	0	0	0	0	0	0	0	1	0	1	0	0	0	0
DNMT1	86	617	356	314	1045	599	332	70	318	630	1173	817	708	406	292	243	741	310	287	324	181	562	0	3	724	333	555	1750	3	138	300	194	509	431	1957	191	155	1055	395	11	613	599	532	412	3	304	574	381	189
PPAN	359	154	4	34	455	651	433	341	466	705	396	402	845	1	508	688	918	177	1	202	280	2	389	827	573	311	23	1968	3	47	462	257	44	93	1976	665	348	982	386	356	1049	510	214	240	1	452	474	194	178
ANGPTL2	0	0	0	0	0	0	0	0	0	0	0	0	0	0	0	0	0	0	0	0	0	0	0	0	0	0	0	0	1	0	1	0	0	0	0	0	0	0	0	0	0	0	6	0	0	0	0	0	0
CACNA1E	1	1	0	0	95	2	2	0	0	0	1	0	0	1	1	0	2	3	0	0	0	1	0	0	1	0	0	1	0	1	2	0	1	0	372	0	0	1	1	0	0	0	1	1	0	0	0	1	0
CACNA1B	0	0	0	0	0	0	0	1	0	0	0	0	0	0	1	0	0	0	0	1	0	1	0	1	0	1	1	0	0	0	0	1	0	0	2	0	0	0	0	0	0	0	1	0	0	0	0	0	0
TRMT10A	469	0	1	0	272	4	1	0	60	1	2	234	1	2	2	120	0	1	85	3	17	241	0	7	12	2	50	31	27	3	54	2	3	1	182	172	1	135	1	202	1	0	4	4	0	4	1	0	21
ETV1	0	0	3	0	1	0	0	0	0	1	1	0	0	0	1	0	0	0	0	0	0	0	0	2	1	0	0	0	0	0	1	0	0	0	0	0	0	0	0	0	0	0	0	0	1	0	0	0	0
KIFC2	0	0	0	0	159	0	0	0	0	0	0	0	0	0	0	1	81	0	0	0	0	0	0	0	0	0	0	62	0	0	0	0	0	0	0	0	0	98	0	1	0	1	0	0	0	0	0	0	0
PSAP	36	746	18	300	244	94	74	3	65	102	1	772	460	46	384	129	520	236	43	2	45	136	1	125	285	609	7	630	380	227	72	43	176	226	608	301	44	651	4	142	5	795	25	473	2	878	5	411	133
IKBKG	264	0	1	115	1	5	147	34	0	2	4	504	6	0	0	4	271	223	1	60	0	149	4	0	277	0	39	1	2	0	1	191	57	58	18	313	1	2	150	1	1	695	182	1	0	988	0	239	32
PAX2	1	0	0	1	1	1	1	1	0	0	2	0	1	0	0	1	0	1	0	0	0	3	1	3	0	1	0	0	0	1	0	0	1	1	0	0	1	0	1	1	1	0	1	0	0	0	1	1	0
WARS2	325	2	1	1	1	26	0	4	88	2	358	51	3	0	0	213	243	2	0	25	2	1	0	1	3	4	45	1	2	1	42	0	2	0	3	14	0	0	0	0	0	0	2	1	1	0	0	31	1
ATN1	0	0	0	0	0	0	1	0	0	0	0	2	7	0	1	1	0	25	1	19	0	47	0	0	0	0	0	0	0	0	1	0	3	102	0	0	17	0	0	23	0	0	23	20	0	2	4	0	0
PHB2	691	1000	335	202	3713	1298	1271	417	1145	650	9	3932	675	1533	688	1224	2024	404	128	645	768	1316	158	403	957	577	1000	3158	122	17	1117	566	218	541	4859	3310	638	2871	584	265	4163	1523	714	548	316	532	403	38	801
PTPN6	1004	692	293	1	708	46	1249	1116	209	71	557	264	680	218	1023	219	793	257	527	74	61	155	398	261	253	193	146	1124	240	206	364	31	46	141	311	372	54	323	106	1389	1021	289	341	285	643	902	2	578	96
ENO2	0	0	0	0	0	0	0	0	0	1	0	0	0	0	0	0	0	0	0	0	0	0	0	0	0	0	0	0	0	0	0	0	0	0	0	1	0	1	0	1	0	0	0	0	0	0	0	0	0
EMG1	151	773	46	319	1496	1206	802	4	920	797	793	1714	414	413	759	1131	1831	208	123	481	403	831	246	165	701	647	895	2768	97	53	599	262	160	482	3048	2098	586	1350	809	9	1331	948	376	177	1	515	479	2	590
LPCAT3	375	247	6	550	1066	409	279	1	242	139	360	45	270	202	98	337	1381	3	2	80	83	543	1	437	55	5	792	1417	138	3	351	352	151	170	1167	620	340	1055	322	2	682	677	5	201	19	0	97	2	978
ATP6V1F	536	480	656	233	964	733	595	472	384	513	542	2000	436	698	3	633	1004	383	212	202	198	597	242	400	345	259	287	1655	4	113	283	212	379	458	1394	516	515	978	436	270	1190	953	448	597	310	564	399	372	216
IL12B	0	0	0	0	0	0	0	0	0	0	0	0	0	0	0	0	0	0	0	0	0	0	0	1	0	0	0	0	0	0	0	0	0	0	0	0	0	0	0	0	0	0	1	0	0	0	0	0	0
CLCN5	2	0	2	0	1	0	0	0	1	0	0	28	1	0	0	1	0	0	0	2	0	1	0	0	2	1	0	1	4	1	103	0	1	2	0	3	274	1	1	1	0	0	0	0	1	0	0	0	0
CLCN3	2	207	2	5	50	439	4	1	359	217	9	419	17	1	3	429	513	9	0	211	86	6	138	1	5	3	188	655	169	93	99	1	47	24	1717	1168	7	147	347	157	5	18	83	273	4	746	4	1	152
HIF3A	0	1	0	347	0	0	0	0	165	190	0	0	0	0	0	18	31	182	0	0	0	28	0	9	0	0	0	3	0	0	2	79	2	37	110	0	0	1	40	0	0	1	1	0	0	1	1	0	0
GPX6	0	0	0	0	0	0	0	0	0	0	0	0	0	0	0	0	0	1	1	0	0	0	0	0	0	0	0	0	0	0	0	0	0	0	0	0	0	0	0	0	0	0	0	0	0	0	0	0	0
GPX5	1	1	2	2	0	0	1	2	2	0	0	0	1	3	3	1	1	3	0	0	0	1	0	0	2	0	0	1	0	0	0	1	1	1	0	1	0	0	1	1	1	1	1	0	0	0	1	2	3
PDE1C	0	1	0	0	1	0	0	0	1	0	0	0	0	0	2	1	0	0	0	0	0	0	0	0	0	0	0	0	0	1	0	0	0	33	0	0	1	1	0	0	0	0	0	0	0	0	0	0	0
UTP20	433	0	4	79	3	112	296	1	1	12	271	49	1	2	211	114	544	457	0	167	24	315	1	35	169	142	92	139	3	0	1	134	1	80	6	292	9	0	280	212	70	0	231	6	42	2	52	2	336
SPIC	0	0	0	1	0	0	0	0	0	0	0	0	0	0	0	0	0	1	0	0	0	0	0	0	0	0	1	1	0	0	0	0	0	0	0	0	1	0	0	0	0	0	0	0	0	0	0	0	0
9330159F19RIK	0	1	4	0	0	2	0	0	0	0	0	0	0	0	0	1	1	0	0	0	0	1	0	0	0	1	0	0	0	0	0	0	0	0	0	0	0	1	0	0	0	0	0	0	0	1	0	0	0
CUL3	445	652	5	2	1002	717	3	0	96	5	0	552	313	313	789	5	552	427	199	166	29	316	87	6	139	548	359	53	5	59	114	3	169	148	957	570	2	490	315	3	1122	7	3	86	67	138	3	69	299
SST	0	0	0	0	0	0	0	0	0	0	0	0	0	0	0	1	0	0	0	0	0	0	0	0	0	0	0	0	0	0	0	0	0	0	0	0	0	0	0	0	0	0	0	0	0	0	0	0	0
IL11	1	1	0	1	1	0	0	1	0	0	1	2	0	1	1	0	4	2	0	1	0	2	1	0	1	3	0	1	1	2	1	0	1	0	0	1	2	0	2	2	0	0	0	0	1	0	0	0	2
LARGE1	1	0	0	1	0	0	0	1	0	0	0	0	1	0	323	0	1	1	0	1	0	0	1	0	0	1	0	0	0	0	0	0	1	0	0	0	1	1	0	0	0	0	0	0	0	0	0	0	0
DDX56	256	423	2	469	270	249	420	411	197	375	67	315	380	40	175	68	424	3	114	140	157	335	4	296	679	1039	62	310	3	27	270	83	260	0	419	745	80	235	332	2	1517	4	141	2	11	112	167	2	279
TMED4	497	0	49	197	311	175	171	204	148	92	232	248	246	1	2	387	2	3	100	98	5	298	166	1	89	186	1	38	105	97	162	0	105	60	504	242	4	483	0	357	572	189	286	2	1	407	2	196	90
COL26A1	22	7	20	12	22	16	14	18	4	10	27	12	5	17	19	11	16	19	8	8	7	21	13	17	21	35	17	29	25	11	13	16	33	14	16	12	10	6	12	14	14	9	14	17	14	10	4	5	10
BID	1145	809	5	2	1216	195	483	0	385	162	6	550	846	243	1	302	563	164	103	68	36	7	69	0	244	1	785	627	2	83	408	2	181	21	1588	415	40	144	411	5	887	55	1	1	6	2	374	381	306
RALB	215	0	0	0	0	1	74	0	0	0	2	1	0	0	0	0	0	1	0	0	0	0	0	0	139	1	0	1	0	0	1	0	1	3	0	4	90	0	0	0	0	52	28	0	0	1	0	0	2
PPP1CC	42	122	37	40	26	97	88	6	72	11	175	159	162	72	44	117	135	105	11	47	5	41	5	2	81	58	13	144	0	6	35	3	0	32	134	119	39	20	65	0	6	72	131	93	7	0	81	8	62
DNAJB11	59	439	0	262	521	636	669	83	146	135	537	925	2	29	359	12	937	198	55	48	65	298	45	1	803	239	115	1103	93	36	414	11	243	348	976	1152	567	203	266	840	2292	250	665	321	49	113	264	16	666
TBCCD1	0	0	0	1	370	179	306	1	49	502	2	189	1	77	1	1	340	118	0	77	49	636	1	3	38	0	23	300	0	0	181	1	0	132	347	202	1	0	299	3	947	1	65	1	0	0	0	0	113
CLEC11A	0	0	0	0	0	0	0	134	0	0	0	0	0	0	1	0	0	240	0	0	0	0	0	0	119	0	0	0	0	1	38	0	0	0	1	0	0	0	0	0	0	0	0	0	0	0	0	0	0
ZFP324	2	129	4	1	0	1	2	2	14	2	4	6	2	133	4	1	1	1	2	0	2	4	1	15	0	2	216	4	4	3	1	3	2	1	0	142	3	2	3	1	358	2	198	3	2	5	1	443	2
GAB2	0	133	0	161	0	0	0	0	0	13	75	0	0	1	26	0	0	175	23	1	0	0	0	0	88	0	0	0	4	0	0	53	0	0	0	0	3	1	0	0	0	0	142	1	0	0	0	0	1
CORO1C	485	183	1	0	22	68	37	15	31	14	755	535	271	1	43	61	273	90	121	78	34	361	192	43	40	0	1	236	1	3	0	0	8	66	231	17	6	95	21	19	352	8	1	117	20	2	32	0	0
TAX1BP1	3	622	1587	228	582	452	59	4	182	580	309	564	780	70	224	655	296	566	336	66	164	361	35	364	458	659	386	343	51	315	515	184	567	283	634	250	204	1259	188	544	1068	413	220	41	280	921	127	969	392
PSG17	0	0	0	0	0	0	0	0	0	0	0	0	0	0	0	0	0	0	0	0	0	0	0	0	0	0	0	0	0	0	0	0	0	0	0	0	0	0	0	1	0	2	0	0	0	0	0	0	0
PSG19	0	0	14	0	0	0	0	0	0	0	0	0	0	0	0	0	0	0	0	0	0	2	0	0	0	1	0	1	0	0	0	0	0	0	0	0	0	0	0	0	0	0	1	0	0	0	0	0	0
CTSE	19	12	23	15	7879	1788	72	9	2123	928	374	867	25	1046	10	1846	6060	13	14	622	1323	859	10	1055	7	6	3249	8240	28	149	2564	8	72	120	17643	5520	21	21309	1386	39	9919	103	12	294	72	6	28	6	5109
NDRG2	3	0	308	1	0	0	0	3	44	0	345	1	0	241	2	1	59	1	0	0	0	0	0	0	0	1	0	0	142	0	69	0	1	127	0	1	1	455	0	1	2	258	0	1	0	0	0	1	0
METTL17	0	0	154	114	200	54	19	1	28	1	0	0	13	0	0	139	163	0	0	7	25	240	4	26	0	0	3	609	43	0	46	0	1	97	1	14	1	156	3	1	483	306	198	242	0	1	0	1	1
ARHGEF40	393	0	0	0	6	1	0	0	4	11	80	1	1	1	0	1	85	0	0	1	0	0	0	0	0	1	0	5	14	0	0	1	0	0	0	6	1	74	3	0	4	3	3	1	0	0	0	0	2
PNPLA6	0	0	211	1	0	2	92	1	1	254	1	0	0	0	0	154	159	1	0	27	11	0	0	0	0	1	81	430	0	0	10	0	0	2	255	0	0	0	34	1	0	3	86	0	4	0	367	0	147
MCOLN1	0	1	0	0	11	64	34	0	1	188	3	0	202	22	447	111	68	0	0	0	0	158	0	1	0	0	133	0	1	1	1	0	1	38	408	21	217	198	17	36	56	1	60	0	0	0	0	39	9
ARHGEF18	0	2	25	187	0	0	0	1	43	1	323	1	105	0	536	1	0	139	0	2	0	0	0	4	8	1	2	1	2	0	2	0	0	0	4	2	0	0	2	164	1	1	4	0	258	337	113	0	0
PKN2	1	23	2	186	114	212	0	1	5	325	334	570	406	1	0	259	127	1	8	143	44	786	1	131	59	1	203	957	1	44	251	65	13	27	565	172	338	470	280	2	1086	182	0	99	0	98	178	0	491
CD33	0	0	1	0	0	0	0	1	0	0	0	1	0	0	0	0	2	0	1	0	0	0	239	0	0	0	0	2	0	0	0	0	0	0	0	0	0	0	0	0	1	1	0	0	0	0	0	306	0
ETFB	1356	1503	158	291	552	603	1241	244	401	452	1632	1478	301	710	2544	596	724	1169	193	124	354	2164	599	374	1748	938	403	2516	52	128	308	344	343	669	1582	1364	1431	957	387	130	1191	1451	681	853	4	596	599	277	817
NKG7	1414	632	1908	576	2	5	0	300	5	2	536	1	3	4	1780	1	4	936	39	1	0	3	374	838	1594	311	6	5	0	324	2	280	855	3	5	1	1611	6	4	137	6	5	292	654	516	545	1336	983	9
STXBP2	243	571	41	240	275	189	13	176	200	292	414	112	721	1	522	10	210	132	238	7	147	345	157	298	323	300	18	481	4	2	2	115	327	114	385	30	335	547	4	465	293	20	312	22	4	108	13	164	16
PCP2	0	0	0	0	0	0	0	0	0	0	0	0	0	0	0	0	0	0	0	0	2	0	0	0	0	1	0	1	0	0	0	0	0	0	0	0	0	0	0	0	0	0	0	0	0	0	0	0	0
SGCE	0	0	0	0	0	0	0	0	0	0	0	0	0	0	0	0	1	2	1	1	0	2	0	0	2	2	1	1	0	0	1	22	2	1	0	0	1	0	1	0	0	0	0	0	1	0	0	0	1
CHN2	0	0	0	0	0	1	0	0	0	0	0	0	0	0	0	0	0	0	0	0	0	0	0	0	0	0	0	0	0	0	0	0	0	0	0	0	0	0	0	0	0	0	0	0	0	54	0	29	0
WWOX	1	2	1	2	1	0	0	0	41	2	22	187	1	11	0	211	10	1	0	0	0	242	1	4	0	72	0	53	1	2	3	0	20	26	89	3	43	4	1	1	1	1	3	206	111	2	2	2	1
SLBP	457	301	98	6	3860	540	249	13	922	449	574	1000	6	888	437	1076	840	256	236	347	226	1030	2	205	773	375	1209	1735	67	11	942	158	546	310	2028	1556	91	2419	251	38	2046	400	670	442	111	283	367	34	966
TYR	0	0	0	0	0	0	0	0	0	0	0	0	0	0	1	0	0	0	0	0	0	0	0	0	1	0	0	0	0	0	0	0	0	0	0	0	0	0	1	0	0	0	0	0	0	0	0	0	0
GHRHR	0	0	0	0	0	0	0	0	0	0	0	0	0	0	0	0	0	0	0	0	0	0	0	0	0	0	0	0	0	0	0	0	0	0	0	0	0	0	0	0	1	0	0	0	0	0	0	0	0
AQP1	1	2	4	256	3878	1264	1416	9	390	1454	1904	2021	5	184	6	2141	2270	670	6	656	70	1891	4	3	2	272	1269	2583	3	8	1188	85	444	1068	3959	1489	8	3263	244	13	3472	518	3	1246	199	1	918	4	1285
ARID3B	0	0	0	1	1	1	0	1	0	0	0	160	1	1	2	0	2	2	1	0	1	0	0	230	1	0	0	1	0	2	0	0	0	0	1	0	2	0	0	0	0	0	0	0	0	1	0	0	0
CNN2	401	827	2	364	0	5	1	37	0	2	0	1	568	3	123	2	1	497	104	2	0	384	106	239	733	765	1	3	262	65	5	224	117	2	3	3	1	2	0	433	290	348	289	97	218	67	171	288	0
POLR2E	442	1466	96	717	1189	396	1098	62	334	501	3	1085	381	400	324	798	1755	755	114	294	274	961	287	404	510	956	897	1860	184	44	355	471	302	338	1258	2225	338	1140	38	8	1077	561	415	543	236	112	928	312	189
ABCA13	0	0	0	0	0	0	0	0	0	0	0	0	0	0	1	0	0	0	0	0	0	1	0	0	0	0	0	0	0	0	0	0	1	0	1	1	0	1	0	0	0	0	1	0	0	0	1	0	1
MYO9B	17	90	295	0	0	224	462	80	13	0	4	0	21	0	0	406	54	95	11	15	3	0	362	2	325	419	119	486	2	0	0	1	46	45	1190	2	58	64	0	102	2	1	50	0	0	0	1	1	26
HDAC9	0	0	1	0	1	0	0	0	0	0	0	0	0	0	0	0	0	3	0	0	0	1	0	0	1	0	0	1	43	1	0	0	0	0	0	0	0	0	1	0	0	0	0	0	0	0	0	0	1
LY9	4	260	0	0	227	3	0	2	0	1	0	0	2	0	0	0	0	0	0	1	0	1	58	0	0	0	1	0	49	0	1	1	1	0	0	0	1	1	4	602	2	1	0	0	0	1	1	0	1
CD244	1	0	359	0	0	0	0	0	1	0	1	0	1	0	0	0	1	1	16	1	1	0	462	0	0	0	0	0	2	0	0	0	0	0	0	1	239	2	1	0	1	1	1	0	0	193	0	267	1
ADGRE1	0	0	0	0	0	0	0	0	0	0	0	0	0	0	0	0	0	0	0	0	0	0	0	1	0	0	1	0	0	1	0	1	0	0	0	0	0	0	0	0	0	0	0	0	0	0	0	0	0
MTFP1	2	0	1	17	205	452	403	3	48	77	154	741	145	201	1	141	478	144	33	33	55	496	0	1	49	1	0	1	0	0	139	0	83	1	495	199	0	207	36	1	464	2	1	174	108	0	212	0	116
RAB23	2	170	0	0	0	0	0	0	0	0	0	0	1	0	1	74	122	0	0	27	0	369	2	1	2	0	0	0	0	63	0	0	0	0	0	2	0	0	0	0	67	0	31	1	1	0	0	0	2
RAB11A	264	352	345	355	164	405	279	3	278	93	1356	533	349	205	150	159	583	298	4	94	119	523	27	159	216	396	112	673	280	3	180	91	45	161	1103	455	84	3	215	124	9	1107	110	79	3	421	126	153	146
EIF2B2	491	353	2	101	514	220	1	3	83	548	385	0	1	172	344	407	464	195	1	146	43	319	251	4	10	515	1	42	94	74	150	131	2	43	757	877	0	72	3	337	1177	476	262	222	3	27	102	1	207
DLST	800	264	691	40	3098	401	1383	2	691	772	5	1454	364	1067	508	867	1339	459	201	233	157	9	2	96	136	672	465	3315	0	7	413	7	4	27	463	1095	8	1344	891	5	1529	125	813	110	2	3	6	38	41
PGF	0	0	0	0	0	0	0	0	0	0	0	0	0	0	0	0	0	0	0	1	0	0	0	0	0	0	0	0	0	0	0	0	0	0	0	0	0	0	0	0	0	0	0	1	0	0	0	0	0
ULK2	0	0	18	0	77	133	1	163	15	2	2	29	177	1	2	835	0	27	240	1	2	295	0	61	22	94	3	147	1	0	1	0	1	34	24	262	1	0	17	0	3	2	3	1	0	1	204	0	2
CCL24	0	0	0	0	0	0	0	0	0	0	0	0	1	0	0	0	0	0	0	0	0	0	1	1	0	0	0	0	0	0	0	0	0	0	0	0	0	0	0	0	0	0	0	0	1	0	0	0	0
DGKQ	0	0	0	9	0	0	1	0	50	54	0	1	0	0	221	0	1	22	0	71	0	19	0	0	0	0	0	0	0	0	3	0	0	0	0	0	0	0	0	0	0	0	0	0	0	0	0	0	19
TMED11	0	0	0	0	0	0	0	0	0	0	0	0	0	0	0	0	0	0	0	0	0	0	0	0	0	0	0	0	0	0	0	0	0	0	0	0	0	0	0	0	0	0	0	0	0	0	0	0	0
GRAP	0	0	0	0	0	0	0	0	0	0	0	0	0	0	0	0	0	0	0	0	0	0	1	0	0	0	0	1	0	0	0	0	0	0	0	0	0	0	0	0	0	0	9	0	0	0	0	0	0
POU1F1	2	2	0	0	0	0	0	0	1	0	1	1	0	0	1	1	1	0	0	0	0	0	0	0	0	0	0	2	0	0	0	0	0	0	0	0	0	0	1	0	0	0	1	0	1	0	0	0	2
CHMP2B	345	424	3	193	24	299	376	0	0	109	3	2	377	361	0	174	340	221	3	115	47	137	1	323	2	772	143	22	157	163	0	184	99	4	386	320	367	31	333	215	2	1	1	130	0	4	2	191	73
PLOD3	0	802	2	0	1	41	171	3	6	211	0	2	0	1	66	116	13	0	1	19	123	3	144	0	257	3	0	4	0	1	1	0	2	0	5	10	333	1	1	0	1	0	523	1	168	1	4	1	147
AP1S1	208	465	4	238	424	220	268	139	74	245	193	648	0	466	2	207	816	33	127	113	127	831	110	1	71	1	1	244	1	67	143	104	100	169	331	300	71	662	486	271	242	412	834	241	6	245	187	6	270
MAPK13	103	0	0	0	0	2	0	0	0	0	0	1	0	0	0	0	0	0	0	1	0	0	1	0	1	0	0	0	0	0	1	0	0	0	0	0	12	1	0	0	1	1	0	0	1	1	0	0	1
SRPK1	818	575	440	197	1072	300	1653	61	358	788	439	964	147	205	191	451	1239	181	201	143	82	309	210	343	655	6	45	908	2	148	271	124	89	171	1920	1329	428	251	969	587	779	447	197	9	498	38	51	568	412
PAX3	0	0	0	1	1	0	0	0	1	0	0	1	0	1	0	1	1	1	0	0	0	0	1	1	0	0	0	1	0	0	0	0	1	0	0	0	1	1	0	0	1	0	0	2	0	1	0	0	2
LBR	394	559	3	420	2361	492	2	15	561	416	760	467	1732	258	6	455	1593	291	526	319	26	259	6	1	202	440	305	2244	101	154	323	70	177	251	1837	981	123	2973	58	12	1516	99	181	197	176	468	222	484	1216
CRABP2	0	0	0	0	0	0	0	0	0	0	0	0	0	0	0	0	0	1	0	0	0	0	0	0	0	0	0	0	0	0	0	0	0	0	0	0	0	0	0	0	0	0	0	0	0	0	0	0	0
NES	1	1	2	0	0	0	1	0	0	0	0	1	0	2	0	0	0	0	0	0	0	0	0	0	0	0	0	0	0	1	0	0	1	0	1	0	0	0	0	0	1	0	0	1	1	0	0	0	0
BCAN	1	0	0	0	0	3	0	0	0	0	1	4	1	0	0	0	0	0	1	0	0	0	1	1	1	0	0	0	0	0	0	0	1	0	0	2	0	1	0	0	1	1	0	0	0	0	0	0	0
HAPLN2	1	0	0	0	0	0	0	0	0	0	0	1	0	0	0	0	0	0	0	0	0	0	0	0	0	0	0	1	0	0	0	0	0	0	0	0	0	0	0	0	0	0	0	0	0	0	0	0	0
PRCC	7	0	0	0	62	100	0	2	0	0	0	1	4	59	0	5	19	0	0	3	0	2	20	0	0	0	0	0	2	7	14	105	0	0	101	50	1	1	6	0	3	9	0	2	0	1	58	1	0
RRNAD1	2	182	3	35	1	1	162	0	15	2	2	1	137	0	0	1	6	0	86	1	1	112	0	0	0	4	1	324	2	5	0	1	101	50	177	147	24	4	0	54	381	5	2	0	0	0	3	0	174
HDGF	954	219	191	389	2925	2351	589	11	857	2359	1740	2406	84	1201	485	2380	2593	937	56	511	306	2341	316	854	977	494	1350	4402	2	85	312	257	99	686	2315	4949	630	2506	1702	14	3579	917	116	712	381	578	107	242	795
SLC25A18	0	0	0	0	0	0	0	0	0	0	0	0	0	0	0	0	0	0	0	1	0	0	0	0	1	0	0	0	0	0	0	0	0	0	0	0	0	0	1	0	0	0	0	0	0	0	0	0	0
THOP1	0	45	1	202	307	363	127	0	298	59	192	734	148	5	3	73	500	141	122	102	49	319	217	3	171	31	189	1241	0	79	164	40	97	149	1668	465	248	225	141	1	408	2	9	0	1	1	128	0	158
APBA3	0	301	2	3	60	182	2	0	30	0	1	161	70	79	147	79	297	2	79	37	1	0	0	1	222	1	0	175	0	0	1	82	0	54	186	232	0	403	0	1	60	1	126	0	2	0	0	1	0
MATK	2	0	1	0	1	0	173	1	1	1	1	1	185	1	21	0	0	0	108	1	0	1	319	1	699	553	1	4	211	0	2	4	0	3	0	0	464	0	2	397	1	212	154	166	199	3	0	655	2
PIAS4	3	1	79	61	188	34	2	228	1	4	422	242	1	13	3	140	42	7	102	5	42	3	3	78	2	2	110	5	80	6	55	1	117	84	751	81	18	8	98	1	274	1	121	2	0	6	3	16	5
MAP2K1	313	1	2	90	1	330	167	8	69	227	3	1	0	181	1	1	133	0	2	2	2	340	229	4	304	408	4	541	27	9	7	2	70	91	282	20	151	325	41	4	1326	5	148	229	2	2	1	1	2
SGTA	533	394	1	3	3	662	146	1	243	237	104	347	213	582	1	418	464	132	1	54	153	160	174	1	104	320	133	310	0	2	115	237	90	0	327	676	339	1088	72	3	782	326	40	367	1	3	1	0	337
NMRK2	0	0	1	0	0	0	0	0	0	0	0	0	0	1	0	0	0	0	0	0	0	0	0	0	0	0	0	0	0	0	0	0	1	0	0	0	0	0	0	0	0	0	0	0	0	0	0	0	0
TMEM242	145	449	159	70	281	26	165	119	35	14	163	128	1	121	1	328	228	0	37	46	20	104	70	86	122	67	1	165	0	8	80	0	143	35	333	230	90	119	34	243	214	148	71	74	1	341	11	106	116
DTX2	2	0	0	27	0	0	0	1	39	0	0	375	0	4	0	0	1	1	1	2	1	285	0	680	2	0	66	1	48	0	0	0	0	1	0	0	0	0	105	1	1	511	165	1	0	0	1	1	0
ZP3	0	0	0	0	1	0	0	0	0	0	0	0	1	0	0	0	0	0	0	0	0	0	0	0	0	0	0	0	0	0	0	0	0	0	0	1	0	0	0	0	0	0	0	0	0	0	0	0	0
HSPB1	0	0	0	0	0	0	0	0	0	0	0	0	0	0	0	0	0	0	0	0	0	0	0	0	0	0	0	0	0	0	0	0	0	0	0	0	0	0	0	0	0	0	1	0	0	0	0	0	0
RASA4	1	591	1	5	0	1	0	0	0	2	0	0	0	1	0	0	38	2	0	2	0	0	0	1	59	1	3	3	1	0	5	2	2	1	1	2	0	0	1	0	2	3	300	0	1	94	2	172	2
SYT5	1	1	0	0	1	0	0	0	0	0	1	0	0	0	1	0	0	0	0	0	0	0	0	0	1	0	1	0	2	1	0	0	1	0	0	0	0	0	2	0	163	0	0	0	0	2	0	0	0
HNRNPA2B1	3137	4674	1494	2764	8781	4250	1939	1747	1851	4360	1883	8949	2064	3691	1097	4898	7455	2071	1416	1770	1197	4562	2616	1249	2839	3092	3173	11668	386	742	2629	1537	997	1360	10119	5297	2516	8546	4020	2651	10013	4210	1771	2558	1645	1323	1711	611	2646
FXYD4	0	0	0	1	1	0	0	0	0	0	0	0	0	0	0	0	0	0	0	0	0	0	0	0	0	0	0	0	0	0	0	0	0	0	0	0	0	0	0	0	0	0	0	1	0	0	0	0	0
CCDC130	0	18	1	0	0	32	0	0	1	137	2	0	0	1	0	0	0	260	0	47	23	0	0	332	1	338	1	152	0	0	1	0	0	0	2	117	1	1	47	1	170	361	0	1	182	2	1	55	0
MRI1	146	193	2	98	356	268	364	194	190	189	4	123	509	2	254	695	102	276	144	43	102	178	308	370	359	1014	3	402	56	1	115	88	117	69	665	2	186	336	206	3	802	2	65	353	4	85	194	1	121
PRKACB	262	251	378	355	353	135	4	2	73	219	73	3	656	1	773	171	0	13	85	2	29	7	104	203	80	458	180	699	0	94	0	139	3	41	309	0	104	29	354	234	0	589	3	157	21	731	257	290	52
SGSH	1	76	0	0	0	0	0	0	15	0	1	630	318	0	0	2	0	0	215	15	0	0	1	146	2	0	0	1	0	1	0	0	0	0	2	60	0	0	17	1	1	0	1	3	0	524	1	0	47
CHD5	0	0	0	0	0	1	0	1	0	0	1	0	0	0	0	0	2	0	0	0	0	0	0	2	0	0	0	0	0	0	0	0	0	0	0	0	0	0	0	0	0	0	1	0	0	0	0	0	0
CSTB	598	105	4	310	41	77	114	0	65	83	0	397	96	221	2	301	196	97	60	36	54	151	143	82	0	240	27	685	26	0	44	142	1	87	317	279	179	158	128	137	1	291	67	126	96	52	80	397	73
SH2B2	0	0	0	0	0	15	0	0	0	88	1	242	0	1	0	1	0	0	0	0	0	0	96	0	0	0	0	0	0	0	0	0	0	0	0	0	2	0	0	0	0	163	6	0	0	1	2	1	0
PEX5	1	634	729	5	1	221	3	0	150	213	1	23	264	0	4	309	212	0	13	79	6	1	270	369	2	1	51	2	0	175	1	120	96	353	1	20	129	31	48	2	195	345	3	292	0	2	199	112	1
JKAMP	4	243	7	0	183	89	4	4	12	88	176	725	147	102	520	3	184	151	208	24	0	250	164	0	2	2	141	317	1	0	54	1	142	2	250	2	270	0	147	1	2	232	122	92	0	0	1	0	279
CD44	560	873	438	342	771	669	207	96	259	190	197	658	912	3	3	279	1324	328	194	218	136	225	45	110	372	764	588	1884	1	61	214	349	3	295	2427	1129	481	1154	829	670	1629	684	113	726	301	48	854	275	1051
SLC1A2	0	1	1	1	0	0	0	0	0	0	0	0	0	0	1	0	0	0	0	0	1	0	0	1	3	0	1	1	2	0	0	0	0	0	0	0	0	0	0	0	0	0	0	1	2	0	0	0	0
EIF2AK4	6	3	0	1	276	6	1	0	7	28	93	174	0	21	1	129	189	0	14	23	0	0	0	1	52	520	6	100	0	0	0	1	48	0	50	292	42	0	1	1	0	0	0	0	2	2	40	0	69
WDR1	475	1230	543	539	263	297	332	886	168	381	231	192	411	390	3873	467	167	110	53	182	114	2951	173	3	518	1359	33	1134	6	7	89	91	144	356	45	388	319	501	40	1626	2094	91	472	226	319	508	97	854	119
SLC2A9	1	3	2	3	0	0	1	0	0	1	2	1	1	4	3	1	2	2	1	0	0	0	136	3	3	1	1	1	2	2	1	0	3	0	1	1	1	0	2	0	1	3	2	2	2	2	4	2	1
WISP1	0	0	0	0	0	0	0	0	0	0	2	0	0	0	0	0	1	0	0	0	0	0	0	0	2	0	0	2	1	0	0	2	1	0	0	0	0	0	1	0	0	0	3	0	0	1	0	0	1
NDRG1	483	0	0	0	0	2	1	257	0	0	1	0	142	0	4	0	0	0	92	4	0	708	4	880	32	623	2	0	0	76	0	2	141	0	0	1	4	3	2	3	0	18	44	4	196	2	3	181	0
4930550C14RIK	0	0	0	0	0	12	0	0	0	0	0	0	0	0	0	0	0	0	0	0	0	0	0	0	0	0	0	0	0	0	0	0	0	0	0	0	0	0	0	0	0	0	0	0	0	0	0	0	0
MAN2B1	415	134	722	5	1	95	210	137	2	2	2	541	526	0	481	6	4	10	148	68	0	62	431	0	419	558	69	158	91	18	2	0	65	113	146	3	258	84	123	74	4	520	590	96	5	4	418	472	5
KLF5	0	0	0	0	0	24	0	0	0	23	1	0	0	0	0	0	0	0	1	0	0	0	0	0	0	0	92	0	0	1	33	0	0	0	0	0	0	0	0	0	0	0	0	0	0	0	0	0	1
WDR83	163	296	3	0	142	135	293	2	95	1	195	2	131	94	278	120	141	2	4	9	93	153	130	201	106	0	92	1	0	0	33	39	1	2	889	89	0	186	203	2	713	91	243	0	1	0	0	0	86
PRDX2	584	1404	660	1379	8118	4402	792	703	3024	2357	1540	4532	642	3402	12	3234	7258	1273	498	1628	810	1998	472	266	546	644	4790	11285	11	270	2470	340	286	834	13332	7585	493	12606	3851	1800	7495	1896	797	420	155	770	305	1197	3532
POLR2A	0	1324	0	4	795	286	65	6	201	309	1	360	1	1	2	464	211	57	167	72	16	356	1	139	213	69	654	255	63	2	98	258	46	21	647	1054	691	1671	284	11	408	12	322	2	4	177	36	814	21
SHBG	0	0	0	0	0	0	0	1	1	0	0	2	0	0	1	0	0	0	0	0	1	0	0	0	0	0	0	0	0	0	1	0	0	0	1	1	0	0	0	0	0	1	0	0	0	0	0	0	0
SENP3	405	118	3	1	221	59	505	1	139	365	52	195	2	77	381	240	412	254	1	109	30	351	3	4	344	3	1	204	2	3	111	1	18	128	555	87	190	365	295	6	696	4	200	117	3	2	2	467	9
CORIN	0	0	0	0	0	0	0	0	0	0	0	0	0	0	1	0	0	0	0	0	0	0	0	0	0	0	0	0	0	0	0	0	0	0	0	0	1	1	0	0	1	0	0	0	0	1	0	0	0
PLEKHA8	1	1	1	0	41	0	0	0	0	2	0	66	0	211	0	99	0	0	0	0	0	0	0	0	0	0	0	0	0	1	0	0	0	0	50	1	0	0	0	0	0	0	0	0	1	0	0	1	1
G6PC2	0	0	0	0	0	0	0	0	0	0	0	0	0	0	0	0	0	0	0	0	0	0	0	0	0	0	0	0	1	0	0	0	0	0	0	0	0	0	0	0	0	0	0	0	0	0	0	0	0
SPC25	1	685	3	6	163	359	154	2	100	261	450	790	1	189	0	212	700	137	565	34	73	3	0	1	300	0	567	1	1	2	189	1	186	93	769	1098	7	2620	108	4	416	3	164	44	1	2	2	0	235
DNAH2	0	0	0	0	0	4	1	0	0	0	1	0	0	1	0	0	1	1	0	0	0	0	0	0	0	0	0	0	2	0	0	0	0	0	1	0	0	0	0	1	0	0	0	0	0	1	0	0	0
RIPK4	1	0	0	0	0	0	0	0	0	0	0	0	0	0	0	0	0	0	0	0	0	0	0	0	0	0	0	0	1	0	0	0	0	0	0	0	0	0	0	0	0	2	0	0	0	0	0	0	0
UFD1L	0	148	3	1	955	497	379	415	247	140	125	514	419	83	39	475	647	163	1	102	180	948	1	79	5	4	250	1697	0	1	51	109	188	51	711	608	1	284	76	6	816	31	219	156	1	2	353	2	0
ZFP287	1	1	3	1	0	1	1	1	1	1	3	1	0	0	0	3	0	2	1	0	0	0	0	1	0	1	2	2	162	0	0	0	0	0	1	1	0	0	0	0	1	0	1	1	1	0	1	0	1
PRLR	2	1	1	0	2	3	2	1	3	5	2	2	0	1	1	1	1	3	1	1	1	2	0	2	1	2	3	2	0	3	4	1	3	0	0	4	2	0	0	1	4	1	6	3	0	0	1	2	1
LETM1	436	243	97	4	262	209	701	2	222	115	7	370	616	1	2	312	623	1	15	197	59	358	3	1	231	298	1	330	4	55	58	3	4	304	527	365	233	98	229	141	1288	66	189	671	55	9	3	1	453
UBQLN1	735	145	1	5	141	593	80	29	206	233	370	435	177	30	242	427	102	192	327	148	122	329	412	426	586	4	139	1729	2	2	399	262	3	130	715	687	212	824	85	6	2495	286	2	2	307	0	27	0	481
FGFR4	0	0	0	0	1	0	0	1	0	1	0	1	0	0	1	0	0	0	0	0	0	2	0	0	0	0	1	0	2	1	0	1	1	0	0	0	0	0	0	1	0	0	1	0	0	0	6	0	0
CADM3	0	0	0	0	0	0	0	0	0	0	0	0	0	0	1	0	1	0	0	0	0	0	0	0	0	0	13	1	0	0	0	0	0	0	0	0	0	0	0	0	1	0	0	0	0	0	0	0	0
FCER1A	0	2	745	0	0	0	0	0	1	0	0	0	0	0	0	0	0	0	0	0	0	0	0	0	0	0	0	2	0	0	0	0	0	0	0	0	0	0	0	0	0	0	0	0	0	0	0	0	0
TXN2	756	1151	244	905	2589	1609	1124	5	844	1547	958	2626	1174	980	379	1196	2822	766	210	700	447	1292	904	468	703	948	413	1688	8	55	612	581	207	627	4434	1599	374	3603	882	622	1995	607	1085	254	124	226	493	10	1825
CASP14	0	0	0	0	0	0	0	0	0	0	0	0	0	0	0	0	0	0	0	0	0	0	0	0	0	0	0	0	0	0	0	0	1	0	0	0	0	0	0	0	0	1	0	0	0	0	0	0	0
SLC1A6	0	0	0	0	0	0	0	0	0	0	0	0	0	0	0	0	0	0	0	0	0	0	0	0	0	0	0	0	0	0	0	0	0	0	0	0	0	0	0	0	0	0	0	0	0	0	0	0	0
SLC1A3	0	0	1	2	2	0	0	0	0	0	1	0	0	1	2	0	32	0	1	1	0	1	2	1	1	1	0	219	1	0	0	0	0	0	1	1	1	1	0	0	0	0	2	3	1	2	0	1	0
CRBN	0	0	2	135	250	1	0	0	16	50	278	117	0	1	3	2	2	1	2	86	55	2	0	160	114	246	316	403	109	54	214	143	1	196	580	3	35	0	67	0	10	18	34	12	0	3	1	0	197
IL5RA	0	0	0	0	0	0	0	0	0	0	0	0	0	0	0	0	1	0	0	0	0	0	0	0	0	0	0	0	0	0	0	0	0	0	0	0	0	0	0	0	0	0	0	0	0	0	0	0	0
MSH6	444	467	132	8	1618	223	2	2	391	546	405	205	427	3	1	155	127	275	1	280	41	85	4	534	29	3	1	3	0	0	522	3	5	96	820	1185	69	455	43	8	545	5	6	347	2	2	52	1	245
FBXO11	1	0	1	0	2	2	1	0	78	26	0	5	445	2	3	168	355	87	9	4	0	0	0	4	2	348	3	0	1	0	102	48	0	0	153	0	559	0	1	1	9	0	3	16	0	0	0	0	1
MLXIPL	0	0	1	0	0	0	1	2	0	0	0	0	0	0	0	0	0	0	0	2	0	0	0	3	2	3	1	3	0	0	0	0	1	0	0	1	0	0	0	0	0	0	0	0	0	0	0	0	1
TBL2	0	0	20	9	2	130	131	0	20	2	1	2	182	0	0	50	143	114	69	121	4	1	162	0	231	116	163	106	0	1	10	112	140	24	15	201	370	431	11	3	402	66	1	91	5	0	5	0	16
WBSCR22	534	436	0	378	251	544	369	5	396	132	512	982	55	234	3	361	599	417	76	113	102	346	220	2	410	349	104	297	1	4	215	239	110	218	601	517	454	564	219	4	1077	423	422	95	4	337	44	1	46
NID1	0	0	1	1	0	0	0	0	0	0	0	0	0	2	0	0	0	0	0	0	0	0	13	0	0	0	0	0	0	0	0	0	0	0	1	1	0	0	0	0	0	0	1	0	0	0	0	0	0
MCM5	6	612	6	0	4046	781	1118	12	630	438	931	2434	590	149	1299	770	1346	1240	286	532	396	1419	4	215	1118	1992	1529	4311	3	228	893	54	1163	589	3181	3686	1647	1765	546	103	2695	1659	962	248	10	7	783	230	854
HMOX1	0	1	0	0	1	86	0	0	0	0	0	0	0	1	0	0	0	0	0	0	0	0	0	0	1	1	0	0	0	0	0	0	0	0	0	0	0	0	0	0	0	0	0	0	0	0	0	35	0
MPRIP	226	259	295	2	2	82	30	86	68	211	599	919	159	0	551	256	256	57	199	31	1	2	195	145	126	1	254	220	2	212	77	211	108	115	405	30	704	5	4	523	375	80	29	125	1	14	182	2	5
CIC	0	5	2	0	217	7	0	1	10	63	90	1	0	4	0	2	107	0	0	23	0	1	3	93	7	143	59	78	0	0	2	47	113	56	164	68	1	132	43	245	19	0	0	40	57	0	205	0	1
PAFAH1B3	178	59	427	316	3	50	153	9	10	7	264	109	106	2	377	78	6	302	171	5	1	375	293	201	2	2	8	190	35	7	81	0	244	404	7	104	20	10	12	17	33	705	14	196	93	374	282	334	10
IL27RA	0	76	233	2	1	75	71	1	0	0	2	1	0	0	884	0	1	0	0	0	1	10	0	325	0	0	2	0	51	0	0	2	143	89	0	0	0	0	1	1	0	1	0	1	0	0	81	1	0
PRKACA	9	1	114	10	65	130	102	158	106	259	36	439	43	241	51	62	322	60	73	55	0	584	25	3	39	77	81	304	22	20	2	4	2	73	444	98	130	97	86	36	406	74	61	36	0	3	27	127	1
ASF1B	2	238	3	440	1782	490	167	218	398	642	524	823	1	338	0	385	255	124	150	160	153	34	1	0	335	2	371	229	1	4	424	80	255	148	285	723	2	198	157	2	1388	431	13	20	1	1	685	3	719
MYL10	0	0	0	2	0	0	0	0	0	0	1	1	244	0	0	0	1	0	24	0	0	0	80	1	0	0	0	2	34	1	0	0	0	0	0	3	0	0	0	175	1	0	0	1	1	0	1	1	0
DDX39	1060	657	377	175	2399	1859	1176	550	800	1367	387	2960	2720	733	505	1878	2656	305	437	631	917	1356	540	4	284	593	537	3972	3	65	1265	99	562	642	4858	5630	351	2755	958	218	4390	820	561	7	152	8	764	7	1909
DNAJB1	699	318	7	682	989	523	835	168	602	753	760	679	2	79	590	414	1210	644	166	131	78	861	139	330	571	2	790	915	92	93	570	113	81	280	1767	697	51	1211	252	447	894	385	379	422	442	6	267	706	296
MSH4	0	0	1	0	0	1	0	2	0	0	1	0	1	1	0	0	0	0	1	0	2	0	0	2	1	0	2	1	0	2	1	0	0	1	0	0	0	1	1	0	0	1	1	1	1	1	0	1	0
USP40	4	3	194	3	2	285	66	18	4	256	10	8	0	4	5	2	3	5	262	1	0	4	3	1	53	4	3	5	0	1	4	2	3	3	410	2	5	2	4	502	2	120	39	10	4	1	2	5	0
EVX1	0	0	0	0	0	0	0	0	0	0	0	0	0	0	0	0	0	0	0	0	0	0	0	0	0	0	0	0	0	0	0	0	0	0	0	0	0	0	0	0	0	0	0	0	0	0	0	0	0
KBTBD4	67	0	0	0	0	83	0	0	52	0	0	0	0	0	173	0	0	134	1	0	19	227	0	2	1	0	80	0	0	22	2	0	82	1	146	1	1	50	53	0	316	0	102	14	0	0	1	0	26
CELF1	2	126	380	18	955	247	129	5	426	794	7	980	1140	40	420	489	366	10	248	84	89	483	52	6	327	330	736	414	5	88	227	3	418	331	885	932	438	1284	107	689	823	960	147	48	5	5	281	141	4
NDUFS3	125	145	7	128	1020	275	261	270	195	271	255	343	69	193	132	126	825	70	17	125	152	682	129	61	176	202	303	1070	94	4	145	85	80	260	1478	101	83	630	177	638	345	107	217	117	0	74	78	28	296
POR	780	1	3	2	0	228	254	0	167	221	289	886	106	2	27	229	472	790	68	107	121	771	289	227	265	139	2	387	4	138	60	553	750	203	510	391	208	2	90	6	740	633	12	366	11	0	827	0	34
IGF1R	127	0	385	91	1	40	35	1	7	118	58	4	112	0	0	42	95	0	0	52	3	1	236	395	1	3	180	64	2	1	6	0	174	0	59	70	162	15	17	0	8	1	140	17	76	1	42	0	2
INSR	4	0	1	12	0	0	1	0	0	0	1	1	129	0	0	0	0	0	77	0	0	0	0	0	92	0	117	69	131	2	94	10	1	0	519	0	105	0	0	0	2	0	1	0	346	0	2	206	0
FCER2A	0	0	0	0	0	0	0	0	0	1	0	0	0	0	0	0	0	0	0	0	0	0	0	0	0	0	0	1	0	0	0	0	0	0	0	0	0	0	0	0	0	0	0	0	1	0	0	0	0
CYP2A5	0	0	0	0	0	0	0	0	0	0	0	0	0	0	0	0	0	0	0	0	0	0	0	0	0	0	0	0	0	0	0	0	0	0	1	0	0	0	0	0	0	0	0	0	0	0	0	0	0
ATP4A	0	0	1	0	0	0	189	0	0	0	0	1	0	0	0	0	0	0	0	0	1	0	0	0	0	0	0	281	0	0	0	0	0	2	0	0	0	1	0	2	265	2	0	0	0	0	0	0	0
TRIM28	1308	612	199	162	1911	1007	904	296	524	1058	1403	974	684	445	717	1259	1740	1262	456	611	276	1367	678	964	1014	190	442	2395	137	76	247	143	462	1052	2051	1165	191	564	433	17	495	2450	598	502	33	749	554	224	250
UBE2M	115	141	8	65	130	149	0	0	104	170	215	330	1	2	0	28	196	53	2	33	21	107	3	1	2	23	74	8	0	0	95	40	144	8	94	236	2	100	118	20	0	96	81	61	0	20	1	78	39
ADCY9	0	0	0	1	0	2	2	0	0	0	1	1	0	0	1	0	15	0	0	0	0	0	0	2	1	2	1	3	0	0	0	0	1	0	2	0	0	1	1	0	0	0	0	0	0	0	0	0	0
MEF2C	1	1263	338	24	5	2	132	237	17	6	830	0	1306	4	506	7	26	2	154	2	5	227	337	474	29	1903	8	11	29	19	3	66	235	6	2	8	4	4	3	1145	1	4	320	175	4	951	4	51	8
CTR9	828	12	156	316	1	166	330	5	197	117	4	42	1134	582	419	83	4	8	11	26	1	56	142	2	133	548	64	959	1	187	66	1	152	83	126	138	1	183	113	1166	148	5	93	275	1	353	181	213	151
EIF4G2	923	1926	1372	867	4027	2535	922	471	1513	1918	1121	6043	1128	1479	1832	1938	3968	2182	730	1405	297	994	422	1670	2083	1396	1685	3980	179	511	807	208	128	688	5194	3032	1854	1888	1270	1452	4715	1629	807	1099	234	1863	237	1649	1268
MRVI1	0	0	0	1	0	0	0	0	0	0	0	0	0	0	0	0	0	0	0	0	0	0	0	0	0	424	0	18	1	0	0	0	0	0	0	0	0	0	0	0	0	0	0	0	0	0	0	0	0
PCYT1A	1	258	3	0	305	265	64	0	177	254	166	45	306	131	2	155	531	18	1	206	49	1	1	1	491	446	22	1155	0	18	88	1	7	4	1721	541	54	102	74	2	853	0	19	23	0	0	0	0	77
ZFP592	1	512	4	132	61	43	0	0	0	112	29	6	8	3	0	148	1	68	106	51	44	202	1	71	18	1	13	88	30	0	84	0	1	325	2	619	1	0	112	4	2	2	201	0	1	0	132	2	197
PSMD4	194	319	258	186	1106	718	1090	8	506	508	832	1153	365	1065	444	1052	1863	274	247	241	341	363	111	117	634	850	140	1996	4	106	725	355	171	362	3169	1383	47	1491	674	583	3568	549	298	434	471	2	795	309	286
TMOD4	0	0	0	0	1	0	0	0	0	0	0	0	0	1	0	0	0	0	0	0	1	0	0	0	0	0	0	0	0	0	0	0	0	0	1	0	0	0	0	0	0	2	1	0	0	0	0	0	0
INSRR	0	0	2	0	0	0	0	0	0	0	0	0	0	0	0	0	0	0	0	0	0	0	0	0	0	0	0	0	35	0	0	0	0	0	0	0	0	0	1	0	0	0	0	0	0	0	0	1	0
CABP5	0	0	0	0	0	0	0	0	0	0	0	0	0	0	0	0	0	0	0	0	0	0	0	0	0	0	0	0	0	0	0	0	0	0	0	0	0	0	0	0	0	0	0	0	0	0	0	0	0
SNX6	2	583	272	320	356	28	251	6	9	32	208	177	290	101	168	48	134	97	48	49	4	3	2	906	288	595	3	167	118	61	181	122	99	67	1	323	44	1	189	416	3	4	231	121	112	29	94	9	62
MTHFD2	0	0	1	0	0	234	0	0	29	30	2	154	0	238	0	121	21	0	0	77	40	305	1	0	390	0	1	216	4	0	135	1	1	91	456	184	4	732	0	3	773	4	382	388	0	1	217	1	103
KIT	773	955	1824	563	1003	648	893	891	349	1056	211	380	931	423	1987	63	1188	268	814	218	16	2163	9	1918	469	1325	7	1275	260	69	135	225	481	610	174	749	358	4	438	508	776	791	148	1126	221	753	272	153	144
TOMM40L	1	32	0	0	133	18	8	1	39	132	0	149	122	72	107	121	22	93	13	22	22	4	50	0	0	0	2	0	1	1	15	0	64	0	47	0	0	59	30	0	38	0	1	0	0	0	47	10	0
NR1I3	0	0	0	0	0	0	0	0	0	0	0	0	0	0	0	0	0	0	0	0	3	0	0	0	0	0	0	0	0	0	0	0	0	0	0	0	0	0	0	0	0	0	0	0	0	0	0	0	0
APOA2	0	0	0	0	0	0	0	0	0	0	0	0	0	0	0	0	0	0	0	0	0	0	0	0	1	0	0	0	0	0	0	0	0	0	42	0	0	0	0	0	0	0	0	1	0	0	0	105	0
PAN2	92	0	0	1	0	127	229	1	54	278	0	3	458	2	1	23	261	0	0	1	7	68	2	1	0	0	169	0	0	0	106	92	1	0	25	21	1	894	224	3	507	2	53	0	322	0	2	1	0
CS	234	746	579	316	2254	1075	1049	802	652	617	553	2362	1230	579	22	1071	2199	1386	153	812	388	1183	6	2	158	1269	260	1924	16	23	678	64	282	221	3661	2606	309	2516	212	136	3034	782	422	253	183	253	283	5	674
AMPD3	0	0	0	1	942	80	221	2	111	17	0	171	15	314	0	220	566	3	1	43	43	78	2	0	0	0	503	506	0	2	187	0	1	0	173	911	2	1233	459	1	474	0	3	0	1	49	0	0	370
BCAS2	399	169	9	258	1243	386	228	311	376	680	294	1592	74	346	200	1076	1438	67	166	261	140	370	77	649	444	201	365	2654	1	21	239	87	123	395	1748	1355	172	392	308	180	2306	472	277	351	461	12	514	127	328
SH2D1A	0	0	0	0	0	1	1	0	1	1	1	0	0	0	1	0	0	0	0	0	0	0	0	1	0	0	0	0	3	0	0	0	0	1	1	0	0	0	0	0	2	1	0	0	3	0	0	0	0
CTCF	256	728	3	96	371	477	6	3	342	530	327	1006	7	447	145	393	103	130	208	69	42	161	1	0	291	302	367	968	1	67	29	41	66	155	733	669	31	265	242	3	307	485	463	425	7	3	91	178	55
PARD6A	0	0	0	0	460	139	0	0	0	0	0	0	0	0	0	109	0	1	1	0	24	247	0	0	2	0	107	205	1	0	0	93	0	0	213	0	0	313	1	1	52	328	0	1	0	1	0	214	0
AGRP	0	0	0	0	0	0	1	0	0	0	0	0	0	0	0	0	0	0	0	0	0	0	0	0	0	0	0	0	0	0	0	0	1	0	0	0	0	0	0	0	0	0	32	0	0	0	0	0	0
PVALB	0	0	0	0	1	0	1	0	0	1	0	1	1	0	0	0	0	1	0	0	0	0	0	0	0	0	0	0	0	0	1	0	0	0	0	0	1	0	0	0	0	0	0	1	0	1	0	0	0
TFAP4	1	52	1	9	4	27	111	100	27	48	2	138	4	58	18	69	106	109	1	5	0	69	42	5	160	5	38	2	2	3	0	14	5	2	12	54	102	4	49	15	16	5	96	3	21	95	2	18	2
RANBP1	488	2159	171	288	2556	1620	1014	236	1026	1633	839	3560	1022	1723	315	1324	3007	1308	224	844	585	1463	282	149	1858	683	633	3653	96	28	773	433	804	656	2815	3033	1176	1986	1602	26	2928	1523	1609	1320	291	132	680	400	798
CD247	1	0	0	0	0	0	0	0	0	0	0	0	203	0	0	0	0	0	0	1	0	0	0	0	0	0	1	0	0	0	0	0	0	0	0	0	0	0	0	1	0	0	0	0	0	0	0	0	1
RFX5	0	0	0	91	1	19	0	0	0	0	0	0	109	0	0	3	1	0	0	8	0	0	0	0	1	1	0	0	0	1	0	0	0	0	100	0	0	0	1	0	0	0	2	0	105	1	40	3	2
PSMB4	423	1007	10	322	1670	863	692	612	1116	1540	818	2333	691	909	1002	1005	2457	445	210	626	450	1290	572	443	1084	194	1136	2032	230	163	732	194	348	526	4124	2822	715	1791	954	117	3047	1553	789	817	193	3	320	48	932
MMP8	1	0	1	2	2	0	0	3	0	0	4	1	1	3	1	1	0	4	1	1	4	2	0	5	1	3	1	5	1	0	2	2	4	1	2	3	0	1	1	2	1	1	0	1	2	0	0	0	0
SLC30A4	0	0	0	0	0	0	0	1	0	0	1	0	0	0	0	0	0	0	46	0	0	0	1	4	0	1	0	0	0	0	0	0	0	1	1	0	0	0	0	0	0	0	1	0	0	0	1	0	1
SQRDL	447	0	3	0	769	248	2	2	0	2	4	194	135	229	2	60	966	3	0	30	115	1	1	0	6	0	95	1612	152	3	219	0	1	96	797	1066	108	1233	586	2	1057	4	4	1	1	0	1	1	499
BLOC1S6	227	203	335	1	649	248	2	1	154	173	187	415	38	168	0	166	395	0	284	59	70	1	1	439	178	268	0	0	0	246	102	275	3	1	1153	227	478	51	2	247	435	343	0	1	3	0	2	195	173
METAP1	259	119	3	7	86	210	96	2	206	173	161	4	398	27	4	76	267	322	1	86	34	223	103	0	213	0	368	333	13	163	179	0	180	40	626	504	2	345	127	1	584	0	61	1	394	1	3	1	236
GPR108	318	634	2	22	62	89	195	1	59	2	3	1	63	0	3	213	0	1	498	46	113	1	68	1	245	7	169	407	118	133	116	102	0	131	311	24	23	0	62	4	796	1	1	484	1	220	1	0	92
TNFSF14	413	99	1	1	0	0	0	0	0	0	0	1	1	1	438	0	0	200	0	0	0	1	0	1	100	315	5	0	1	49	0	0	2	0	0	1	0	0	1	0	1	2	0	0	1	1	0	0	0
GATA6	1	0	0	0	0	0	0	1	1	0	2	0	0	0	0	0	0	1	0	0	0	0	0	0	0	0	0	1	0	0	0	1	0	0	0	0	0	0	0	0	1	0	0	1	0	0	0	1	0
RSL1D1	1111	1625	7	173	2244	1117	974	6	701	791	444	3571	849	483	277	946	1866	564	163	334	363	178	161	711	969	906	501	2083	60	144	526	490	198	410	3697	1110	728	1202	764	664	4138	1118	440	477	521	640	829	172	665
CNGA2	0	0	0	0	0	0	0	0	0	0	0	0	0	0	0	0	0	1	0	0	0	0	0	0	0	0	0	0	0	1	0	0	0	0	0	0	0	0	0	0	0	0	0	1	0	0	0	0	0
APC	272	170	4	2	4	1	268	2	7	69	3	1	0	2	388	1	1	24	13	45	1	34	1	214	267	9	1	3	118	1	65	2	54	1	247	4	366	208	3	1	2	6	68	0	1	269	0	1	2
REEP5	647	650	220	88	704	177	142	96	148	143	4	199	464	931	310	167	1248	73	1	227	77	40	70	2	325	819	614	1819	146	3	68	36	153	8	1365	1091	170	1497	172	174	1713	400	730	166	5	155	279	5	1220
ERGIC3	407	316	430	355	862	92	162	3	381	110	119	259	55	29	879	190	845	39	326	33	197	205	204	2	479	1	217	570	121	185	236	29	199	138	1209	136	32	631	150	51	106	26	238	573	95	769	189	91	456
UQCC1	105	280	27	1	633	123	252	0	354	14	356	847	300	0	58	229	520	72	67	49	1	189	0	0	153	335	209	1	132	188	55	0	1	120	323	322	1100	365	1	4	336	10	66	0	90	1	305	414	0
SPO11	1	0	0	0	0	0	0	1	0	0	1	1	0	0	0	0	0	0	0	0	0	0	0	0	0	0	0	0	0	0	0	0	1	0	0	0	0	0	0	0	1	0	1	0	0	0	0	0	0
NCOA2	3	55	3	503	13	93	2	26	138	31	3	156	1	97	99	0	3	3	13	1	32	43	1	207	16	283	3	275	169	3	9	81	6	14	291	247	2	346	21	3	5	17	43	3	27	520	329	16	5
PRL4A1	0	0	0	0	0	0	0	0	0	0	0	0	0	0	0	0	0	0	0	0	0	0	0	0	0	0	0	0	0	0	0	0	0	0	0	0	0	0	0	0	0	0	0	0	0	0	0	0	0
TRH	0	0	0	0	0	0	0	0	0	0	0	0	0	0	0	0	0	0	0	0	0	1	0	0	0	0	0	0	0	0	0	0	1	0	0	0	1	0	0	0	0	0	0	1	0	0	0	0	0
NR2C2	186	10	98	253	19	39	2	4	2	237	158	6	15	4	3	154	14	5	8	1	1	7	10	9	47	108	2	17	3	76	4	81	38	7	105	4	15	1	3	4	23	40	150	71	8	45	3	3	6
NR2C1	0	73	104	65	2	118	1	1	55	5	2	1	2	1	0	0	234	1	71	0	21	458	111	404	0	387	194	3	1	0	1	0	0	31	241	146	80	0	12	0	4	0	1	0	2	78	0	3	183
SMPD4	91	178	12	120	1246	74	2	5	109	12	92	178	166	286	690	56	78	6	67	170	217	5	1	1	7	229	8	711	6	75	473	1	3	111	655	813	28	958	138	2	1121	6	116	110	10	222	551	348	280
PEX1	340	0	1	0	1	51	0	0	1	43	0	56	0	0	0	75	2	2	122	0	26	134	0	0	1	1	0	56	0	0	1	0	1	0	102	0	1	0	0	0	1	0	1	1	1	3	47	94	1
OTX1	0	0	0	0	0	0	1	1	0	0	0	0	0	0	0	0	0	0	0	0	0	0	0	0	0	0	0	0	0	0	0	0	0	0	0	0	0	0	0	0	0	0	0	0	0	0	0	0	0
KCTD20	2	7	2	293	0	115	20	33	0	3	157	109	47	310	422	126	138	253	106	2	1	489	1	148	986	0	55	6	14	11	208	104	4	68	201	116	65	83	3	3	61	971	896	4	0	418	5	393	3
ITGAE	0	0	3	0	0	0	0	0	0	0	1	0	0	0	0	0	1	0	0	0	1	0	1	0	0	0	0	0	0	0	0	1	0	0	0	1	0	0	0	1	0	0	0	1	0	0	1	0	0
CTNS	0	108	1	0	191	1	0	0	8	232	0	33	0	1	562	1	0	1	45	0	42	0	1	0	0	0	0	250	1	0	0	1	1	136	220	0	0	0	0	47	17	0	1	0	6	0	2	0	0
P2RX5	0	0	0	0	0	0	0	0	0	0	0	0	0	0	0	0	0	0	0	0	0	0	0	0	0	0	0	0	0	0	0	0	0	0	0	0	0	0	0	0	0	0	0	0	0	0	0	0	0
SHPK	0	0	0	0	0	51	0	0	0	0	0	0	2	0	0	0	0	0	0	0	31	123	0	1	0	1	1	0	1	0	0	0	240	0	0	22	1	0	0	1	0	0	0	5	0	0	22	0	0
TRPV1	0	0	0	0	0	0	0	0	0	0	0	0	0	0	0	0	0	0	0	1	0	0	0	0	0	0	0	0	0	0	0	0	0	0	0	0	0	0	0	0	0	0	0	0	0	0	0	0	0
EPHB3	1	0	1	2	0	0	1	0	0	2	0	0	0	1	0	0	1	1	1	1	0	0	0	0	2	1	1	0	2	0	0	0	1	1	0	1	1	1	0	0	0	0	1	0	1	1	0	2	0
TUFT1	1	0	0	1	0	1	0	9	2	0	2	0	0	0	0	0	0	7	2	12	0	421	67	2	0	1	0	0	1	0	1	1	0	0	1	0	0	0	1	0	0	0	0	0	0	1	0	0	0
RCN1	294	247	266	3	1	79	135	1	46	0	1	298	709	0	0	274	0	3	84	1	4	2	448	328	279	10	0	121	0	6	1	56	0	54	519	253	129	66	78	3	598	192	237	2	0	16	2	10	89
DNASE1	0	0	0	138	1	0	0	0	0	1	0	0	0	0	0	0	1	0	0	0	0	0	0	0	0	0	0	0	0	0	0	0	0	0	0	1	0	0	0	1	1	0	1	0	0	0	0	0	0
TRAP1	901	771	266	92	840	408	755	434	425	844	7	464	427	437	7	674	462	123	569	173	392	1113	175	8	996	5	393	1599	233	2	167	139	327	146	1761	798	9	1087	806	779	1077	250	761	0	359	83	355	3	314
NAA60	49	40	0	0	1	83	2	0	0	0	0	142	173	1	348	56	431	2	1	37	1	0	0	0	24	357	25	613	18	1	0	1	1	132	355	228	131	0	2	0	440	1	148	135	1	1	1	2	76
1700037C18RIK	0	0	0	0	0	0	0	0	0	0	0	0	0	1	0	0	0	68	0	0	0	173	0	1	0	0	0	1	1	0	1	0	0	0	276	0	0	1	0	0	0	0	0	0	15	0	0	0	0
ANKRD13D	1	0	0	0	0	0	0	0	0	0	0	0	292	0	0	0	0	0	0	0	0	0	1	0	2	0	1	0	0	0	0	1	0	0	0	0	0	0	1	1	0	0	1	0	0	0	0	0	1
TYRP1	0	0	0	0	0	0	0	0	0	0	0	0	0	0	0	0	0	0	0	0	0	0	0	0	0	0	0	0	0	0	0	0	0	0	0	0	0	0	0	0	0	0	0	0	0	0	0	0	0
TPR	181	1129	5	649	2099	733	105	74	567	499	274	686	819	107	101	812	1719	1129	133	390	177	1014	115	483	739	1448	311	1284	0	15	538	187	419	96	2244	2263	318	242	547	1134	2497	429	503	621	511	781	248	253	495
PDC	0	1	0	0	1	0	0	0	0	0	0	0	0	0	0	0	0	0	0	0	0	0	0	0	0	0	0	0	0	0	0	0	0	0	0	0	0	0	0	0	0	0	0	0	0	0	0	0	0
BC003331	0	0	0	58	188	29	98	0	130	4	1	283	0	0	0	484	411	2	138	2	55	357	85	0	619	102	0	495	2	61	34	26	3	79	508	0	10	157	169	0	614	0	2	475	354	353	1	24	2
PRG4	0	0	0	0	0	0	0	0	0	19	0	0	0	0	0	0	0	0	0	0	0	0	0	0	4	0	15	0	0	0	11	0	0	0	0	0	0	0	0	0	0	0	0	19	0	0	0	0	0
DHX34	0	0	0	73	0	44	0	0	17	0	2	0	77	0	0	19	0	91	30	5	0	0	0	13	0	0	0	0	1	0	121	0	0	0	2	99	185	1	171	1	0	0	0	1	2	0	0	1	89
KPTN	0	296	2	0	1	1	3	0	0	0	217	240	0	305	2	192	654	172	0	6	29	0	0	1	1	0	0	0	1	1	1	2	81	49	1	376	140	283	5	319	222	2	227	0	2	1	1	448	1
NAPA	299	855	237	447	1165	770	999	5	290	709	507	479	538	887	7	903	983	634	108	116	111	2012	379	985	342	5	149	1566	85	3	158	34	480	595	740	1175	164	363	162	3	797	750	420	411	2	306	2	22	519
SRA1	265	110	1	207	1226	251	5	84	271	510	65	801	319	389	3	518	279	133	2	159	136	350	1	123	71	382	262	499	0	102	10	1	24	86	1111	901	235	287	348	696	357	696	469	323	131	1	113	152	405
CALCOCO2	0	0	0	0	0	0	0	0	0	0	0	0	0	0	0	0	0	0	0	0	0	0	0	0	0	0	0	0	0	0	0	0	0	0	0	0	0	0	0	0	0	0	0	0	0	0	0	0	0
ATP5G1	231	468	146	407	996	1141	489	10	572	1161	375	1713	119	701	158	1046	1946	558	69	271	199	1134	93	8	398	391	378	2510	8	27	411	196	231	609	2053	1925	423	1163	780	12	1800	505	616	421	84	66	249	36	728
SNF8	102	153	66	213	139	94	91	2	132	178	7	191	79	56	11	87	199	77	62	2	37	39	53	4	99	33	23	27	2	38	36	6	74	32	531	246	294	165	47	21	200	172	152	55	31	247	98	15	2
TBCB	146	591	12	0	505	371	188	0	112	293	141	851	109	170	188	360	514	2	79	158	38	311	295	7	192	3	1	774	0	37	121	1	100	45	275	540	60	185	37	133	800	138	157	246	1	1	234	0	401
INPP5K	518	0	1011	13	1	1	0	0	85	14	482	1	306	0	2	7	222	2	2	123	1	1	1	1166	1	70	1	4	1	0	71	0	2	1	2	486	329	70	24	0	333	0	3	90	0	4	0	1	318
CRKL	63	0	85	111	0	65	1	0	48	0	477	1	0	1	0	186	0	1	0	0	5	1	0	4	83	1	0	330	19	0	48	1	0	169	394	173	3	8	0	2	43	1	202	1	1	0	0	0	0
UPK3BL	0	0	0	0	0	0	0	0	0	0	0	0	0	0	0	0	0	0	0	0	0	0	0	0	0	0	0	0	0	0	0	0	0	0	1	0	0	0	0	0	0	0	0	0	0	0	0	0	0
EPS8L1	1	0	0	123	0	0	0	0	0	0	0	0	45	0	2	1	1	0	74	1	0	0	0	4	1	175	0	0	0	0	0	0	0	1	1	0	0	1	0	4	0	1	0	0	0	94	0	0	0
CLINT1	380	523	2	765	710	374	95	402	247	438	1	984	1	202	21	701	130	355	55	274	18	277	732	427	113	802	268	749	2	86	201	162	338	221	1186	783	1	409	202	9	1524	4	1	448	5	746	212	485	782
PRSS16	0	0	0	0	0	0	0	0	0	0	0	0	0	0	0	0	0	0	0	0	0	0	0	0	0	0	0	0	0	0	0	0	0	0	0	0	0	0	0	0	0	0	0	0	0	1	0	0	0
CDKAL1	2	189	132	224	131	0	65	1	129	28	216	86	519	16	1	0	138	338	2	1	0	397	1	108	555	440	103	5	84	2	69	136	86	0	279	2	351	107	3	3	2	0	3	2	3	368	116	20	9
RHOX6	0	0	0	0	0	0	0	0	0	0	0	0	0	0	0	0	0	0	0	0	0	0	0	0	0	0	0	0	0	0	0	0	0	0	0	0	0	0	0	0	0	0	0	0	0	0	0	0	0
5430419D17RIK	0	1	1	0	0	0	0	0	0	0	0	0	0	0	0	0	0	0	0	0	0	0	0	0	0	0	0	0	0	0	1	0	0	0	0	0	0	0	0	0	1	0	0	0	1	0	0	0	0
HTRA1	2	0	0	0	0	1	0	0	0	0	0	0	2	0	1	0	0	0	0	0	0	1	0	0	2	0	0	1	1	0	0	0	0	0	0	0	0	0	0	0	0	1	0	0	0	0	0	1	1
ZBTB17	12	0	0	42	158	69	249	0	57	30	1	308	83	0	0	0	1	1	61	30	9	86	0	0	1	2	13	200	0	4	0	0	0	3	12	0	201	261	0	0	0	0	239	17	1	1	0	0	1
CLCNKB	0	0	0	0	0	0	1	0	0	0	0	0	1	1	0	0	0	0	0	0	0	0	0	0	0	0	0	1	0	0	0	0	0	0	0	0	0	0	0	0	0	0	0	0	0	0	0	0	0
FAM131C	0	0	0	0	0	0	0	0	0	0	0	0	0	0	0	0	0	0	0	0	0	0	0	0	0	0	0	0	0	0	0	0	0	0	0	0	0	0	0	0	1	0	0	0	0	0	0	0	0
FBLIM1	3	1	6	2	0	1	0	1	0	3	2	1	0	1	2	0	2	1	1	2	0	0	0	0	2	0	0	1	0	0	0	1	1	0	0	1	1	2	0	2	1	3	1	4	0	1	1	0	0
HSPB7	0	0	0	0	0	0	0	0	0	1	1	1	0	0	0	0	0	1	1	0	0	0	0	0	0	0	0	0	1	0	0	0	0	0	0	0	0	0	0	0	0	0	1	0	0	0	0	0	0
EPOR	4	1	4	3	570	493	407	3	444	577	340	1760	2	372	175	416	758	268	3	288	169	291	4	245	3	2	887	2284	0	4	435	199	78	164	2768	831	3	2078	792	6	936	426	1	180	1	1	126	1	787
CCDC159	0	0	0	0	0	0	0	0	0	0	0	0	0	0	1	0	0	0	0	1	0	0	0	0	0	0	0	0	0	0	0	0	0	0	0	0	0	0	0	0	0	0	0	0	0	0	0	0	0
MOB1B	652	115	319	151	148	4	1	3	158	17	4	343	0	2	543	2	11	3	1	45	33	467	1	25	3	2	164	497	6	2	3	4	5	21	142	2	56	1	5	221	309	331	3	1	1	1	3	88	1
ATP6V1B1	0	0	0	0	0	0	0	0	0	0	0	0	0	0	0	0	1	0	0	0	0	1	0	0	0	0	0	0	0	0	0	0	0	0	1	0	0	0	0	0	0	0	0	0	0	0	0	0	0
VAX1	0	1	0	0	0	0	0	0	0	0	0	0	0	0	1	0	0	1	0	0	0	0	1	0	1	0	0	0	0	0	0	0	0	0	0	0	0	0	2	0	1	0	0	0	0	0	0	0	0
ATP6V1B2	907	216	1	10	460	654	288	130	79	473	2	353	12	171	231	0	270	4	219	105	14	357	64	3	165	2	238	458	5	154	214	35	1	0	1479	1489	948	1394	48	347	9	752	372	133	242	194	1	116	881
EPS15L1	146	0	0	42	262	104	10	200	0	3	2	182	264	119	0	2	109	0	0	44	0	203	163	1	141	0	80	384	2	2	77	13	2	28	56	1	197	316	88	1	0	199	76	0	1	12	105	8	64
TEP1	7	271	4	3	2	2	165	363	2	3	4	2	4	1	265	2	9	44	3	2	3	7	2	4	145	2	1	1	7	18	0	1	6	0	1	1	4	0	2	314	3	5	277	3	2	343	0	243	2
TTC5	120	50	2	212	3	1	153	252	29	141	1	3	188	1	2	1	185	2	2	120	26	5	0	1	11	6	3	248	125	40	58	94	3	12	32	9	2	4	0	34	123	293	3	73	61	279	1	2	4
OSGEP	3	348	481	654	687	529	383	377	261	471	2	782	233	182	165	351	439	602	64	144	246	688	69	1	21	198	6	1028	74	62	187	2	100	145	996	273	264	1045	309	7	457	1006	224	4	2	1	562	257	120
AAMP	504	640	4	147	489	346	127	5	131	56	443	991	590	142	603	75	278	136	198	129	64	401	179	2	238	418	9	775	2	70	144	40	271	96	652	324	154	790	199	2	55	622	82	421	129	9	68	633	293
TMBIM1	29	2	4	73	3	131	0	3	145	5	2	18	117	1	2	122	3	35	12	2	2	910	9	5	6	94	43	5	205	4	6	125	102	4	167	53	9	76	5	338	4	2	2	1	3	324	3	0	3
ARPC2	1716	1255	1944	606	2052	492	653	647	480	724	481	737	1877	286	1822	1535	1279	664	684	168	199	1295	878	665	809	3058	187	1688	129	271	262	373	953	455	1766	573	1268	757	530	968	1907	298	1051	908	150	1010	188	1207	233
KMT2B	1	248	30	152	61	17	0	1	157	96	45	143	0	0	0	191	271	40	155	21	3	0	0	0	6	0	0	411	0	0	124	0	0	15	93	317	78	2	0	22	87	105	75	1	0	0	0	0	62
ZBTB32	0	0	0	34	0	42	0	0	0	0	0	0	0	0	0	0	0	0	0	0	0	0	0	0	0	0	0	0	0	0	0	0	0	0	0	0	0	0	0	0	0	0	0	0	0	0	0	17	0
ETV2	0	0	0	0	0	0	0	0	0	0	0	1	0	0	0	0	0	0	0	0	0	0	0	0	0	0	0	0	0	0	0	0	0	0	0	0	0	0	0	0	0	0	0	0	0	0	0	0	0
UPK1A	0	0	0	0	0	0	0	0	0	0	0	0	0	0	0	0	0	0	0	0	0	0	0	0	0	1	0	0	0	0	0	0	0	0	0	0	0	0	0	0	0	0	1	0	0	0	0	0	0
TMEM147	548	1232	8	505	1953	1445	744	4	1028	1577	551	3071	667	538	838	1013	4086	512	171	470	540	742	560	3	335	1103	529	2418	63	3	522	166	134	518	2368	2441	454	2060	233	470	3033	947	642	575	26	5	330	180	569
RPS9	3643	4047	3148	1836	5461	3626	2810	2173	2669	2887	2661	6735	2088	2452	2646	4365	5378	2207	1147	1047	920	6380	2038	2411	2533	2330	1938	9702	708	459	1974	1222	1054	1447	10239	6052	2467	3926	2916	2007	6902	4075	3418	2028	1761	2551	1369	3775	2523
TFPT	0	0	0	3	72	98	39	68	36	10	71	44	101	0	0	156	0	0	0	0	24	138	102	1	1	0	38	157	0	0	92	1	0	66	61	1	0	0	28	275	1	0	34	0	102	112	1	149	32
SUSD2	0	1	1	1	415	0	0	0	97	0	0	0	0	0	1	1	558	0	0	0	0	0	0	0	0	0	0	0	0	1	0	0	0	0	2	0	0	0	0	2	1	0	0	0	1	0	0	0	0
GGT5	2	3	1	1	1	1	2	0	0	2	1	0	0	0	2	0	1	2	3	0	0	1	0	0	2	0	0	1	1	0	0	2	0	0	0	3	0	0	0	1	3	2	2	1	0	1	0	192	1
GGT1	0	0	0	0	2	1	0	1	0	0	0	0	0	0	1	0	0	0	0	0	0	0	0	0	0	0	0	0	0	1	0	0	2	0	0	0	1	0	1	0	1	0	0	0	0	0	1	0	0
CRIP2	2	0	0	0	624	602	1	1	389	162	2	1662	3	382	2	509	330	1	1	17	74	301	0	2	2	1	74	1	2	2	675	0	0	2	1355	1415	4	1816	436	5	850	254	1	225	1	1	1	0	280
CRIP1	53	353	946	547	100	153	311	123	163	731	1153	645	510	142	511	293	95	994	154	84	24	1482	197	34	244	1106	59	1053	2	27	50	500	609	350	37	124	223	44	29	311	177	618	157	808	183	314	573	196	0
CBFA2T3	123	51	260	396	213	375	105	123	6	704	498	108	169	139	153	95	349	445	147	53	50	458	48	573	183	164	3	716	122	32	12	183	224	158	494	54	39	0	149	5	128	702	171	408	75	4	598	63	45
FBLN1	14	6	14	7	4	5	6	7	5	4	10	5	4	3	11	4	10	9	47	2	5	5	4	8	10	13	2	9	2	9	11	3	13	5	8	9	12	2	7	6	10	10	9	4	6	8	3	8	7
PGRMC1	5	873	14	6	969	649	771	313	27	197	320	2268	490	625	448	313	643	1218	4	158	84	777	169	0	74	822	43	1753	182	58	453	320	135	314	653	340	242	414	651	658	1209	254	35	137	444	6	292	231	294
GCAT	253	0	1	1	0	0	0	0	0	0	2	0	0	0	0	1	0	220	13	1	1	0	12	7	1	0	0	1	2	0	0	0	0	0	0	0	1	0	0	0	0	0	238	1	0	0	0	0	0
TEK	0	1	0	0	0	0	0	0	0	0	4	1	0	0	0	0	0	0	0	0	0	0	1	0	0	0	0	0	1	0	0	1	0	0	0	0	1	0	1	0	0	1	0	53	2	1	1	0	0
MPL	2	4	1	0	1	1	5	2	0	0	3	1	2	1	874	1	0	4	2	2	6	3	373	2	3	1709	3	2	526	68	1	4	1	0	8	1	1	4	3	2	2	3	2	2	1	4	1	2	0
ELOVL1	206	1030	4	430	724	503	315	3	122	284	330	1975	220	2	300	430	1596	461	292	151	120	753	88	3	491	1	35	3207	1	4	317	209	353	107	2426	373	326	2348	423	621	1149	792	5	287	188	4	164	293	341
MED8	619	353	1	62	311	379	110	183	363	270	2	622	252	496	262	459	1025	266	2	114	86	542	48	1	243	451	356	242	1	3	268	1	38	38	434	361	453	520	122	1	454	129	99	2	1	1	0	105	101
HYI	2	52	0	143	1	2	1	1	0	107	322	122	0	47	0	117	122	69	34	0	0	30	2	0	41	279	0	2	1	0	73	61	0	64	0	0	0	0	1	1	0	142	0	76	0	0	21	2	0
CDC20	1	1057	3	423	123	455	247	1	501	219	256	1681	3	123	5	968	609	142	619	232	126	1	2	3	188	0	345	432	4	1	863	2	4	51	1671	1839	2	2217	414	6	2204	3	398	48	2	1	189	0	4
ADAMTS4	1	0	1	0	0	0	0	0	0	0	0	1	0	0	0	0	0	0	1	0	3	10	2	5	0	0	0	0	1	1	0	0	0	0	0	0	0	0	0	0	0	0	0	1	0	1	0	0	0
NECTIN4	0	0	0	0	0	1	0	0	0	0	1	0	0	0	0	0	0	0	0	0	0	0	0	0	0	0	0	1	0	0	0	0	0	0	0	0	1	0	0	1	0	0	0	0	0	0	0	0	0
PFDN2	101	118	127	1	312	301	34	135	150	162	3	281	2	216	266	138	311	57	1	80	62	227	23	1	185	87	69	448	1	16	85	30	64	119	687	293	68	50	72	7	759	253	89	139	1	7	75	2	38
RNF114	378	1060	730	65	324	44	254	76	5	8	4	195	0	599	6	27	734	143	0	140	46	267	285	1	30	27	2	7	134	90	534	122	234	38	327	230	189	367	2	2722	446	515	202	3	3	4	272	208	214
C330007P06RIK	23	120	4	265	71	104	100	1	85	1	189	116	0	0	464	19	343	15	0	0	4	38	2	1	143	1	0	574	1	117	65	2	2	1	189	133	75	1	120	2	29	1	111	2	261	1	376	1	2
NEURL1A	0	0	0	0	0	0	0	1	0	0	0	0	0	0	0	0	0	0	0	0	0	0	0	0	0	0	0	0	0	0	0	0	0	1	0	0	0	0	0	0	0	0	0	0	0	0	0	0	0
SRM	1360	1825	10	891	1096	1246	847	8	1147	860	896	2912	1024	1233	424	1333	1992	867	113	559	764	2018	806	6	2256	74	151	2370	103	6	599	484	270	1170	4485	1925	636	869	1009	29	1450	1617	1356	928	147	4	1081	139	260
EPHA2	0	0	0	0	0	0	1	0	0	0	0	0	0	0	1	0	2	1	0	0	0	0	0	1	0	0	1	0	0	0	0	0	0	0	0	4	0	0	0	0	4	1	0	0	0	0	0	0	2
RBM14	499	299	2	127	518	162	221	1	157	72	85	644	264	5	325	566	306	41	171	95	54	186	256	2	241	176	9	264	2	38	357	24	6	136	370	532	156	363	209	3	1409	232	168	342	166	286	131	167	206
ACTN3	0	1	0	0	0	0	0	1	0	0	0	0	0	0	0	1	282	0	0	0	0	0	1	0	1	1	0	0	0	0	0	0	0	0	0	0	2	0	1	1	1	16	0	0	0	0	0	0	0
A530013C23RIK	0	0	0	0	0	0	0	0	0	0	0	0	0	0	0	0	0	0	0	0	0	0	0	0	0	0	0	0	0	0	0	0	0	0	0	0	0	0	0	0	0	0	0	0	0	0	0	0	0
ZDHHC24	3	2	0	43	2	2	1	0	49	3	3	1	3	1	2	69	10	488	0	79	0	0	2	1	129	0	0	61	2	3	222	0	0	0	4	1	0	4	114	19	41	186	50	0	306	1	1	3	2
BBS1	0	1	1	1	0	0	0	0	1	1	1	0	0	1	1	0	0	0	0	0	0	1	0	1	1	1	12	459	0	0	0	0	0	0	1	0	1	2	1	28	2	0	17	0	1	0	0	0	1
SLC34A3	0	0	0	0	0	0	0	0	0	0	1	0	0	1	0	0	0	0	0	0	0	0	0	0	0	0	0	0	0	0	0	0	0	0	0	0	0	0	0	0	0	0	0	0	0	0	0	0	0
NDOR1	111	308	2	315	0	131	0	0	78	177	74	368	528	0	1	304	5	4	1	141	8	4	0	230	206	12	0	0	1	34	1	0	169	0	1294	0	6	0	135	0	1	0	0	0	166	1	0	1	112
NSMF	284	1	0	0	1	17	0	1	1	0	0	0	1	1	0	0	55	1	39	0	0	2	1	0	0	0	0	2	1	0	2	0	0	0	0	0	285	0	0	3	3	1	1	0	2	0	0	0	0
PRL7A1	0	0	0	0	0	0	0	0	0	0	0	0	0	0	0	0	0	0	0	0	0	0	0	0	1	0	0	0	0	0	0	0	0	0	0	0	0	0	0	0	0	0	0	0	0	0	0	0	0
PRL8A9	0	0	0	0	0	0	0	0	0	0	0	0	0	0	0	0	0	0	0	0	0	0	0	0	0	0	0	0	0	0	0	0	0	0	0	0	0	0	0	0	0	0	1	0	0	0	0	0	0
PDK1	1	506	0	42	645	163	382	1	219	239	28	406	353	0	3	680	783	4	79	39	26	31	401	5	37	4	5	313	3	4	18	0	2	3	612	31	288	546	418	38	602	2	178	0	2	4	2	8	173
PTBP1	1429	988	128	408	2330	507	782	52	628	684	241	694	1579	784	481	810	1616	471	210	521	565	1359	42	5	263	938	68	2378	4	169	527	353	245	553	2207	1375	922	763	319	1568	1959	155	600	530	64	3	729	1263	661
MVD	0	0	0	0	92	0	0	1	0	44	0	1	0	0	0	0	0	0	0	0	53	1	83	0	0	1	60	0	0	0	0	95	14	1	0	0	0	0	1	0	0	1	1	0	0	0	0	367	0
CYBA	2	149	336	445	110	128	623	172	83	367	309	196	143	84	110	182	0	501	21	71	41	909	469	261	614	472	4	922	43	2	22	322	280	205	2	3	215	1	90	250	3	767	332	154	302	156	46	91	0
ITIH3	0	0	0	0	0	0	0	0	0	0	0	0	1	0	0	0	0	0	0	0	0	0	0	1	0	0	0	0	0	0	1	0	1	0	0	0	0	0	1	0	0	0	0	0	0	0	0	0	0
TMEM110	351	166	2	0	0	1	0	1	0	0	2	0	1	1	0	1	0	2	1	2	10	1	0	2	1	1	0	131	0	0	1	0	0	66	2	204	140	0	0	1	1	4	0	2	0	2	1	406	95
SFMBT1	1	2	3	3	541	20	4	0	88	414	98	13	3	3	0	50	0	164	3	99	2	141	210	2	6	422	58	228	27	3	3	1	10	1	174	268	0	75	121	6	10	4	61	1	1	3	216	7	3
ITIH1	1	0	0	1	0	0	0	1	0	0	0	0	0	0	2	1	0	0	0	0	0	0	0	0	0	1	0	0	1	0	0	0	1	0	0	1	0	0	0	0	0	0	0	0	0	0	1	0	0
IHH	0	0	0	0	0	1	0	0	0	0	0	0	0	0	0	0	0	0	0	0	0	0	1	0	0	0	0	0	1	0	0	0	0	0	0	0	0	0	0	0	0	0	0	0	0	0	0	0	0
PRKAG3	0	0	0	0	0	0	0	0	0	0	0	0	0	0	0	0	1	1	0	0	0	0	0	0	0	0	0	0	0	0	0	0	0	0	0	0	0	0	0	1	0	0	0	0	0	0	0	0	0
CRYBA2	0	0	0	0	0	0	0	0	0	0	0	0	0	0	0	0	0	0	0	0	0	0	0	0	0	0	0	0	0	0	0	0	0	0	0	0	0	0	0	0	0	0	0	0	0	0	0	0	0
ATP7B	2	0	2	1	372	550	0	1	262	305	6	623	2	102	2	51	1098	2	0	61	15	109	1	1	0	0	238	550	2	4	101	2	5	47	1181	266	4	728	542	3	1009	3	0	1	0	0	2	0	126
DEFB2	0	0	0	0	0	0	0	0	0	0	0	0	0	0	0	0	0	0	0	0	0	0	0	0	0	0	0	0	0	0	0	0	0	0	0	0	0	0	0	0	0	0	0	1	0	0	0	0	0
SLC4A1	1	0	0	0	1	1	0	0	0	0	0	0	0	0	0	0	0	0	0	0	0	1	0	0	1	1	934	0	0	1	0	0	2	0	0	0	0	591	0	4	0	0	1	0	0	0	0	0	0
RUNDC3A	3	0	0	0	0	0	0	0	0	0	0	66	0	0	0	1	0	0	0	0	0	0	0	0	0	0	0	0	0	0	0	0	2	0	0	0	0	0	0	1	0	0	1	1	0	0	0	0	0
SLC4A3	0	0	0	1	0	0	0	1	0	0	0	0	1	0	0	1	0	1	0	0	0	1	0	1	1	0	0	1	2	0	0	0	0	0	1	0	0	1	0	1	0	0	0	0	0	0	0	0	0
CDT1	325	238	3	2	1624	654	340	3	397	536	306	722	523	61	3	719	578	257	4	372	352	609	1	1	266	455	564	2258	3	122	425	79	354	268	1924	858	696	1868	403	5	1740	46	412	2	3	2	170	2	972
RUNX1T1	11	8	6	12	10	3	7	5	4	7	2	1	15	2	5	5	1	2	1	1	1	11	2	1	4	7	0	7	175	5	5	4	2	0	0	2	1	2	2	2	0	2	17	4	2	1	1	2	0
SNAI3	0	0	1	0	0	0	0	0	0	0	0	0	0	0	0	0	0	0	0	0	0	0	0	0	0	0	0	0	0	1	0	0	0	0	0	0	0	0	0	0	1	0	0	0	0	0	0	0	0
APRT	746	626	9	78	746	878	555	389	721	774	129	1774	419	223	396	1092	1053	840	58	278	221	1073	126	129	1208	128	279	1025	69	42	122	153	309	811	1259	910	186	1077	420	260	2050	497	610	360	4	463	201	126	83
GTF2H1	2	268	2	353	34	435	671	3	276	83	1	425	1	465	0	256	137	90	1	379	182	1	2	440	51	336	13	824	1	0	314	2	83	127	516	951	109	261	314	0	968	3	2	234	417	0	167	2	164
HFE	244	0	0	1	0	0	1	0	0	0	2	1	1	0	1	0	0	1	0	0	0	0	0	0	417	0	0	1	3	0	1	0	2	0	0	0	181	2	1	0	1	1	211	1	0	0	0	0	0
ABHD1	0	0	0	0	0	0	0	0	0	6	0	18	0	0	1	0	0	0	0	0	0	0	0	0	0	0	0	0	0	0	0	0	0	0	0	0	0	14	0	0	0	0	0	0	0	0	0	0	0
SLC5A6	0	0	1	0	0	7	0	0	2	124	0	2	0	0	1	145	155	0	0	0	0	2	0	0	0	1	1	3	0	1	0	0	0	21	0	0	0	1	1	2	263	0	1	0	29	1	18	1	0
TCF23	1	0	0	0	0	1	0	0	0	0	0	0	0	0	0	0	0	0	0	0	0	0	0	0	0	0	0	0	0	0	0	0	0	0	0	0	0	0	0	0	0	0	0	0	0	0	0	0	0
NPHS1	0	0	0	0	0	1	0	0	1	0	1	2	0	0	0	0	0	1	0	0	0	0	0	0	0	2	0	0	0	0	0	1	1	0	1	0	0	1	0	0	2	0	0	0	0	0	0	0	0
APLP1	0	0	0	0	0	0	0	0	2	0	1	0	0	0	0	0	0	0	0	0	0	0	0	0	0	0	0	0	0	0	0	1	0	0	0	1	0	0	0	0	0	0	0	0	0	0	0	0	0
QRICH1	407	7	5	4	288	313	62	7	183	356	911	390	226	7	679	88	261	334	103	29	25	8	250	526	51	8	45	200	22	4	304	125	8	265	1992	576	117	428	6	25	696	7	288	101	247	296	68	4	60
P4HTM	0	196	1	1	417	0	0	0	0	0	0	0	273	0	0	0	1	0	0	39	1	0	1	1	31	0	0	0	0	1	0	0	58	101	0	1	0	1	0	0	0	0	0	1	1	0	0	238	0
USP19	454	51	352	168	459	218	0	49	166	298	188	215	63	2	278	110	209	1	309	26	37	2	12	22	77	0	329	281	24	119	59	74	1	41	371	628	15	146	113	375	203	233	2	0	7	2	56	48	0
POLA1	39	93	1	0	606	580	312	4	148	218	1126	355	10	251	3	36	141	868	45	63	84	247	2	1	667	1	312	523	2	6	119	241	248	141	511	557	20	1087	580	2	675	122	227	620	5	242	375	616	204
CDC42	1809	3953	2054	23	4017	1445	2346	1444	1077	1247	918	2262	2987	1115	1519	1130	2984	1125	756	665	405	2255	828	120	2520	1617	785	4084	69	510	764	983	686	822	3569	2344	1197	1896	832	940	3233	1554	1266	716	714	1169	830	606	569
PKNOX1	0	100	270	79	2	20	9	468	37	278	3	234	331	0	262	20	11	0	25	21	2	2	1	0	2	1	29	1	0	15	1	1	0	0	1026	1	47	213	0	2	3	0	1	1	2	1	0	1	221
D130043K22RIK	1	0	0	1	0	0	0	0	0	0	0	0	1	1	0	0	0	0	0	0	1	0	1	1	0	2	0	2	0	1	0	1	1	0	0	0	1	0	1	0	0	1	0	1	0	0	0	0	0
ACOT13	143	0	3	77	187	343	40	238	90	313	236	441	1	83	1	320	207	114	0	72	21	532	83	79	45	19	404	1398	68	21	219	88	1	34	774	379	5	318	313	17	1281	263	205	0	95	9	89	0	190
ZFP184	0	0	0	0	0	0	0	1	0	0	0	1	0	0	0	0	0	0	1	69	0	0	0	0	1	0	1	466	0	1	0	0	0	0	0	0	0	1	0	0	0	0	2	0	1	0	0	200	0
CYP27B1	0	0	0	0	1	0	0	0	0	0	0	0	0	1	0	0	0	0	0	0	0	0	0	0	0	0	0	0	0	0	0	1	1	0	0	0	0	0	0	0	0	0	1	0	0	0	0	0	1
CDK4	728	2428	22	1014	3417	1568	2105	284	1300	2200	1872	3866	2601	2112	249	1423	4790	1858	581	901	610	2982	1194	1212	1686	723	960	4917	74	236	1220	673	700	1318	5548	6326	1043	2330	1287	24	3497	2250	1560	1913	666	1869	827	370	1725
B4GALNT1	126	561	220	1	677	418	397	250	37	3	2	493	648	440	941	328	272	193	72	122	73	508	1	157	878	1	0	567	67	1	176	183	4	2	771	103	1256	270	36	6	1121	369	1201	49	2	2	6	168	297
METTL1	9	16	8	29	153	153	3	1	89	84	381	146	5	236	2	202	140	5	34	33	31	182	64	11	9	223	1	182	101	1	119	92	57	16	322	192	271	425	135	225	398	64	319	40	72	144	63	2	80
TSPAN31	192	1	374	531	104	88	230	1	203	120	62	552	512	1	1	0	120	204	69	94	28	0	0	438	198	132	223	409	1	82	171	55	82	75	450	227	0	324	176	34	925	288	29	75	78	1	205	425	124
KIF5B	420	579	529	4	1278	277	5	189	191	646	4	1745	4	1100	711	477	64	301	98	12	20	697	2	562	634	459	159	433	0	78	419	50	171	403	475	680	52	69	375	7	502	115	246	196	304	21	573	239	35
SAAL1	187	144	1	199	387	8	0	0	1	102	0	321	0	97	10	74	326	94	180	34	71	0	6	200	1	309	0	3	69	5	38	0	225	115	277	65	3	672	208	1	3	0	196	229	1	148	112	3	2
TPH2	0	0	0	0	0	0	0	0	0	0	0	0	0	0	0	0	0	0	0	0	0	1	0	0	0	0	0	0	0	0	0	0	0	0	0	0	1	0	0	0	0	0	0	1	0	0	0	0	0
KRT23	0	0	0	0	0	0	0	0	0	0	0	0	0	0	1	0	0	1	0	0	0	0	0	0	0	0	0	0	0	0	0	0	0	0	0	0	0	0	0	0	0	0	0	0	0	0	0	0	0
CNP	19	128	733	26	1812	255	59	1	175	269	471	435	0	291	2	842	885	5	17	112	82	599	1	257	161	284	395	1471	0	3	376	184	33	143	578	1267	5	646	270	207	1082	742	1	2	32	34	2	1	495
TTC25	0	0	3	2	2	0	0	0	1	0	0	0	0	0	0	1	0	29	0	2	2	0	0	0	2	0	0	0	0	5	1	0	82	0	0	4	1	1	0	1	9	0	0	0	0	0	1	0	4
SULF2	0	0	0	0	1	0	0	0	0	0	0	0	0	0	0	0	0	0	0	0	2	0	0	0	0	1	0	0	0	0	0	0	0	0	0	0	0	0	0	0	0	0	0	0	0	0	0	0	0
SOD2	216	930	222	267	734	1134	1124	146	506	444	447	1957	695	344	85	1199	1010	704	273	245	235	937	246	295	384	410	338	2802	80	98	254	260	196	359	1633	1316	466	944	396	240	2273	1309	665	629	441	165	483	5	496
TMCO6	0	0	1	0	0	0	194	1	60	0	0	1	0	0	0	106	0	1	46	0	0	0	0	2	0	0	142	11	0	0	6	1	0	0	201	0	0	213	124	2	0	0	0	227	0	0	3	1	0
STAMBP	265	175	366	2	0	49	3	0	57	101	80	233	242	0	1	437	650	0	0	25	0	0	0	1	0	1	1	318	0	71	58	0	0	83	261	0	1	1	0	321	368	0	96	176	0	0	2	277	0
EZH1	3	0	4	5	0	0	0	1	3	6	1	4	1	1	1	2	1	180	2	0	0	23	103	3	4	2	39	4	1	99	1	2	2	2	0	45	1	1	5	5	586	0	150	1	2	3	0	248	104
HAP1	0	2	0	1	1	1	0	0	1	0	1	0	2	0	1	0	0	0	0	0	1	2	0	1	2	0	0	0	0	0	1	0	0	0	0	1	0	0	0	0	1	0	0	1	1	1	0	0	0
P3H4	0	0	0	0	0	0	0	1	0	0	0	0	0	1	0	0	0	0	0	0	0	0	0	1	0	0	0	0	0	0	0	0	0	0	0	1	0	0	0	0	1	0	0	0	0	0	0	0	0
CTNNB1	253	1388	124	192	365	602	2	311	295	807	437	1444	1051	274	619	809	1055	364	15	498	243	1042	6	0	61	672	3	197	202	172	235	321	156	397	1391	1449	218	532	39	1353	538	347	246	3	3	82	320	235	315
EIF1B	239	426	125	81	331	268	205	338	406	374	163	317	239	96	216	166	860	236	45	95	62	678	68	111	150	242	57	892	157	32	85	131	134	149	899	963	369	187	186	7	1179	634	258	70	336	151	193	120	200
KLK4	0	0	0	0	0	0	0	0	0	0	0	0	0	0	0	0	0	0	0	0	0	0	0	0	0	0	0	0	0	0	0	0	0	0	0	0	0	0	0	0	0	0	0	1	0	0	0	0	0
CHRD	0	0	0	0	0	0	0	0	0	0	0	0	0	0	0	0	0	0	0	0	0	0	0	1	0	0	0	0	0	0	0	0	0	0	0	0	0	0	0	0	0	0	0	0	1	0	0	0	0
PSMD2	402	219	125	52	1265	395	756	120	644	618	11	1066	1344	436	403	485	1462	155	157	317	231	1023	333	876	45	855	387	136	359	32	441	142	178	451	1964	605	606	1878	302	750	1380	873	124	400	16	7	1015	619	574
SYNGR3	1	0	0	0	0	2	0	1	0	1	3	0	0	0	1	0	0	0	0	0	0	2	1	0	0	0	0	2	0	1	0	0	0	0	171	0	0	0	0	1	0	0	1	0	0	0	1	0	0
VARS	158	672	308	436	1562	577	895	335	626	476	12	789	865	104	103	621	311	249	135	221	245	410	365	280	6	136	528	1612	2	70	348	164	181	437	3631	716	325	1773	313	9	1182	391	206	580	69	915	1174	3	704
VWA7	0	0	0	0	0	0	0	0	0	0	0	0	0	0	0	0	0	0	0	1	0	0	0	1	0	0	0	1	0	0	0	0	0	0	0	0	0	0	1	0	0	1	0	0	1	0	0	0	0
HSPA1L	0	0	0	0	0	1	0	0	4	0	0	0	0	0	0	0	0	0	0	0	0	0	0	0	0	0	0	0	0	14	4	0	0	0	0	0	0	0	0	0	0	0	0	0	0	0	0	0	0
SLC44A4	0	0	0	0	0	1	0	0	0	0	0	0	0	0	0	0	1	1	0	0	0	0	0	0	0	0	0	1	1	0	0	1	0	0	3	0	0	4	0	0	2	0	0	0	0	0	0	0	0
MSH5	2	1	1	0	0	6	0	1	5	1	1	2	63	2	1	4	2	33	3	1	0	0	1	55	2	2	2	90	0	1	1	1	2	0	1	0	2	2	2	73	0	1	0	2	0	0	96	1	0
ABHD16A	20	207	0	0	599	408	369	452	196	172	247	640	3	538	1001	149	1711	380	57	234	167	350	153	320	2	376	979	668	108	96	366	103	103	123	1962	99	4	674	177	2	682	1030	266	228	76	334	96	2	803
NEU1	292	2	0	7	217	0	68	0	71	0	1	0	0	0	0	8	0	115	0	6	0	2	0	1	132	0	0	0	81	1	68	18	153	0	229	3	0	1	1	1	236	0	1	1	1	0	1	0	0
DDAH2	0	1	651	150	0	0	1	46	1	0	13	0	1	0	2	1	1	1	154	0	0	0	76	2	0	0	3	206	115	42	0	1	1	0	0	0	1	0	0	1	5	0	0	0	2	194	1	0	1
CLIC1	2449	1314	619	275	1333	247	519	613	402	751	1518	1001	1806	64	1824	863	640	533	371	275	211	960	993	892	578	1040	12	2056	5	265	276	709	574	351	1491	93	54	157	28	1214	1590	287	1079	688	591	525	372	958	187
LSM2	308	660	7	269	655	865	226	203	466	554	909	1553	86	570	161	563	1055	360	195	179	318	712	64	4	810	133	179	808	44	22	560	67	198	556	1764	1037	104	560	636	8	1029	865	289	423	184	3	376	374	517
POLE	5	2	3	4	774	367	523	6	55	384	219	239	31	113	4	201	358	146	2	261	16	643	2	9	562	4	34	551	126	10	24	99	157	384	264	1574	4	1	169	7	62	35	121	299	5	59	87	1	159
ATP1A2	0	1	1	0	0	3	0	0	1	0	1	0	0	0	0	0	1	0	0	0	0	0	0	0	0	0	0	1	1	0	0	0	0	0	0	0	0	0	0	0	1	0	0	0	0	0	0	0	0
ATP1A4	0	0	0	0	0	0	0	1	0	0	0	0	1	0	0	0	0	1	0	0	0	0	0	1	0	0	0	0	0	0	0	0	0	0	0	0	0	1	0	0	0	0	0	0	0	0	1	0	0
CASQ1	1	0	0	0	0	0	0	0	0	0	0	0	0	0	0	0	0	0	0	0	0	0	0	0	0	0	0	0	0	0	0	0	0	0	0	0	0	0	0	0	0	0	0	0	0	1	0	0	0
STX1A	1	0	0	0	1	2	0	0	0	0	0	0	0	0	0	0	2	0	0	0	0	1	0	0	0	0	0	0	0	0	1	0	1	0	0	0	0	0	0	1	0	0	0	0	0	0	0	0	0
CEACAM9	1	0	0	0	0	0	0	0	0	0	0	0	0	0	0	0	0	0	0	0	0	0	0	0	0	0	0	0	0	0	0	0	0	0	0	0	0	0	0	0	0	0	0	0	0	0	0	0	0
ZFP775	2	0	0	279	0	0	0	0	0	0	0	0	0	1	0	0	0	135	72	0	0	1	0	0	0	0	0	0	1	1	0	0	0	0	0	0	0	0	1	0	0	0	112	0	0	559	0	235	0
SCUBE2	0	0	0	0	1	0	0	0	0	0	0	0	0	0	0	1	1	0	0	0	0	2	0	0	0	2	0	0	1	0	2	0	1	0	2	0	0	0	0	0	1	0	2	0	1	0	0	0	0
MRPL49	1029	178	2	106	1160	206	0	67	352	3	1	387	222	306	859	492	415	172	294	116	183	1	1	4	11	15	86	594	184	2	304	2	57	69	1	383	51	864	186	4	571	35	123	77	275	2	1	0	98
DENND2C	0	0	0	0	0	7	0	0	0	0	0	2	0	0	0	1	0	1	0	0	20	0	0	0	0	1	0	2	0	0	34	0	0	0	0	1	0	0	0	1	0	0	0	0	0	1	0	1	1
MARK3	0	73	2	16	99	109	193	160	4	184	2	0	112	1	234	0	64	17	1	66	1	74	61	2	1	0	0	84	69	0	32	94	1	1	352	582	92	25	29	1	18	2	140	68	1	1	129	1	0
GATAD1	82	41	4	1	310	118	31	135	30	71	7	396	92	138	1	249	222	9	57	9	6	267	58	257	33	96	241	532	144	23	75	40	50	103	112	274	449	230	59	1	236	36	3	24	5	514	102	19	2
PCDHA11	0	0	0	0	0	0	0	0	0	0	0	0	0	0	0	0	0	0	0	0	0	0	0	0	0	0	0	0	0	0	0	0	0	0	0	0	0	0	0	0	0	0	0	0	0	0	0	0	0
2310003L06RIK	0	0	0	0	0	0	0	0	0	0	0	1	0	0	0	0	0	0	0	0	0	1	0	0	0	1	0	0	0	0	0	0	0	0	0	0	0	0	0	0	0	0	0	0	0	0	0	0	0
M6PR	813	1100	15	308	1637	443	1383	49	1074	749	897	1211	455	4	85	1114	1255	1288	346	335	294	1319	4	492	1695	509	174	3094	118	123	662	243	50	403	3743	1398	529	2227	922	453	5978	2354	799	201	489	7	223	602	844
LRRC8A	88	1	4	0	308	97	0	2	93	9	131	396	89	1	0	0	512	41	49	5	2	1	0	2	99	3	0	389	1	7	62	1	110	71	426	136	0	52	120	0	389	118	2	95	26	0	10	152	38
MC5R	416	134	50	83	1	1	1	0	0	0	0	0	221	0	0	0	1	1	52	3	0	33	467	97	0	0	0	1	0	77	2	34	0	2	1	0	0	0	0	306	1	0	2	6	330	0	3	640	0
PPP2R1A	1556	572	6	26	506	464	317	389	527	548	668	551	648	641	8	350	2088	388	264	197	269	641	719	5	306	884	272	565	131	36	388	189	89	506	397	561	5	2	358	968	1017	943	472	256	3	93	378	737	354
FANCE	2	185	2	2	245	169	0	0	114	0	291	485	2	396	377	846	161	352	1	48	24	281	1	0	161	1	102	1	1	0	165	111	1	7	55	21	1	36	1	2	596	1	4	200	1	28	349	1	3
TINF2	3	1	151	5	0	115	0	6	99	138	300	1	1	2	0	0	135	247	0	13	0	147	24	0	28	0	69	34	0	0	1	108	61	150	484	18	1	573	263	1	83	87	0	0	0	0	175	4	31
TSSK4	0	0	1	0	0	0	0	0	0	0	0	0	0	0	0	0	0	35	0	0	0	0	0	0	0	0	0	0	0	0	0	0	0	0	0	0	0	0	0	0	29	0	0	0	0	0	0	0	0
HAPLN4	0	0	0	0	0	0	0	0	0	0	0	0	0	0	0	0	0	0	0	0	0	0	0	0	0	0	0	0	0	0	1	0	0	0	0	0	0	0	0	0	1	0	0	0	0	0	0	0	0
DUS3L	0	0	0	27	2	136	2	0	0	25	4	33	2	384	414	0	267	63	106	0	94	4	2	2	2	722	49	0	1	0	26	147	1	19	109	53	2	600	210	0	32	320	2	357	65	61	1	1	102
GTPBP3	0	46	0	2	0	150	0	0	21	0	18	20	1	25	1	2	546	0	0	30	0	0	0	0	0	0	0	1	110	15	42	0	0	24	113	133	0	0	4	2	246	21	216	1	0	1	0	0	55
TGFBR1	0	15	116	157	0	0	0	0	40	0	1	1	31	1	1	1	0	46	253	54	0	170	222	61	0	0	77	0	0	70	0	3	98	0	0	0	0	0	0	0	1	2	1	0	1	97	0	0	24
HOMER1	0	0	1	1	1	0	0	4	52	0	0	0	0	0	0	1	1	1	0	2	2	0	0	0	0	1	1	0	0	0	66	0	0	0	0	2	0	1	1	4	0	163	0	0	246	0	1	0	0
RAD51C	0	1	0	1	1	0	0	1	3	0	2	3	1	0	1	0	1	2	0	1	0	0	0	1	2	2	1	3	1	0	2	1	0	0	87	1	71	0	1	1	1	1	2	1	1	0	1	1	3
GABRB2	0	0	0	0	0	0	0	0	0	0	0	0	0	0	0	0	0	0	0	0	0	0	0	1	1	1	0	0	0	0	1	0	0	1	0	0	0	0	0	0	0	0	0	0	0	0	0	0	0
CAV1	0	0	0	0	0	1	0	0	0	0	0	0	0	0	0	0	0	0	0	0	0	0	0	0	0	0	0	0	0	0	0	0	0	0	0	0	0	0	0	0	0	0	0	1	0	0	0	0	0
ARPP19	202	261	233	189	662	655	213	7	300	388	454	367	76	120	112	269	446	377	288	55	128	175	35	2	467	81	127	1105	5	17	394	139	135	252	1303	1413	319	247	365	566	927	313	628	420	5	1025	90	233	238
BCL2L1	1	1	0	2	0	61	13	1	0	0	0	0	208	1	317	0	0	0	1	2	0	0	1	2	2	0	1	2	0	0	2	1	0	0	0	0	3	238	0	209	0	0	0	2	1	1	1	0	2
KHSRP	242	187	15	345	312	236	114	142	173	538	138	270	71	184	329	257	256	44	28	124	21	202	5	342	175	208	670	580	25	7	171	6	80	386	842	416	139	302	293	140	639	34	243	90	14	9	168	8	166
DIO2	0	0	0	0	0	0	0	0	0	0	0	0	0	0	0	0	0	0	31	0	0	0	0	0	162	0	0	0	0	0	0	0	0	0	0	0	10	1	0	0	0	175	0	0	0	0	0	0	0
CCDC124	219	215	382	306	471	269	161	86	245	237	309	704	144	37	124	233	807	276	43	67	75	421	82	4	86	207	40	613	1	35	56	33	1	198	1354	520	64	435	283	0	415	215	145	115	9	136	87	107	150
CCT4	596	1963	364	72	3355	1482	2309	36	1292	1142	625	4756	1528	1924	76	1169	3455	1235	519	757	491	1295	805	84	1700	1125	726	2771	76	216	1240	244	457	891	5104	3319	557	3180	592	607	3992	1314	1138	647	393	207	549	860	1005
0610009B22RIK	80	78	116	0	136	22	34	0	104	0	1	242	0	83	0	273	84	98	30	2	39	0	0	0	0	62	143	768	39	2	122	42	93	29	176	135	124	383	154	259	488	487	115	63	126	199	22	88	128
CPT1C	0	0	1	0	0	0	0	0	44	0	0	0	0	0	0	38	0	0	0	0	0	0	0	0	0	0	0	0	0	0	15	0	0	0	0	0	0	0	0	0	0	0	0	0	0	0	0	0	0
TWIST2	0	0	0	0	0	0	0	0	0	0	0	0	0	0	0	0	0	0	0	0	0	0	0	1	1	0	0	0	0	0	0	0	0	0	0	0	0	0	0	0	0	0	0	0	1	0	0	0	0
ZFP655	356	563	1	476	601	0	2	488	115	2	3	354	181	568	2	0	2	19	1	78	32	180	0	561	95	2	37	0	1	168	111	1	41	1	369	676	49	28	1	3	380	0	4	0	115	3	1	21	1
RHOA	1260	854	619	546	951	350	288	192	279	485	779	443	585	255	250	493	1558	323	219	316	272	1083	605	198	224	581	309	406	310	136	345	59	210	256	1943	1105	265	796	272	450	1026	1042	537	733	188	471	207	294	389
ZMIZ1	117	656	287	191	6	49	110	51	64	214	420	0	642	15	319	32	103	136	12	32	1	544	81	128	213	0	4	39	4	69	4	0	85	28	2	179	714	516	110	4	356	364	322	490	144	179	305	0	1
ANKRD26	0	1	1	1	161	38	140	0	90	2	40	19	3	0	3	1070	3	250	106	21	10	0	0	2	0	111	2	479	0	6	1	89	1	138	572	470	0	65	15	2	243	0	2	142	450	0	2	0	5
ALDH16A1	0	190	2	1	715	13	1	1	257	0	1	163	2	0	3	343	73	168	70	35	79	121	0	3	33	200	407	1332	0	105	245	0	1	87	1	0	53	900	1	32	6	219	160	1	0	3	2	445	108
HNRNPA0	186	398	30	139	114	275	315	19	96	327	31	451	168	276	438	141	179	327	106	57	34	465	41	1	88	466	39	622	2	19	56	92	87	105	257	266	216	137	136	98	288	49	437	64	8	659	34	4	46
PRRG2	1	1	1	1	51	0	0	0	1	0	1	0	0	0	1	0	96	1	0	0	6	0	0	0	29	0	0	291	0	1	1	37	0	2	108	0	0	36	133	1	163	0	31	0	1	0	38	0	0
HNRNPH1	1468	1680	844	856	2380	1130	650	10	782	1116	535	2276	1486	590	488	1046	3040	839	655	316	637	1330	401	212	1902	2361	500	4093	125	94	375	613	302	279	2580	3219	1383	926	1467	34	955	2108	549	662	394	1143	797	418	1091
IFT43	0	0	0	0	0	0	0	0	0	0	0	0	0	0	0	0	0	1	0	0	0	0	0	0	0	0	0	0	0	0	0	0	0	0	0	0	0	0	0	0	0	0	0	1	0	0	0	0	0
ID3	0	0	0	1	0	0	0	1	0	0	0	0	0	0	0	0	0	0	0	2	0	0	1	0	1	1	0	1	1	0	18	0	1	0	1	0	2	0	0	0	0	0	0	0	0	1	0	1	1
TCAP	0	0	0	0	0	0	0	0	0	0	0	1	0	0	0	0	0	0	1	0	0	0	0	0	1	0	0	0	0	0	0	0	0	0	0	0	0	0	0	0	0	0	0	0	0	0	0	0	0
ARID1A	85	1152	339	619	294	697	572	19	64	238	529	69	183	200	1038	301	77	694	315	90	41	786	251	245	693	45	674	1710	27	232	22	91	186	136	638	127	415	102	238	93	517	399	874	261	1030	1041	4	276	86
CRLF1	0	0	0	0	0	0	0	0	0	0	0	0	0	0	0	0	0	0	0	0	0	0	0	0	0	0	0	0	0	0	42	0	0	0	0	209	0	73	0	0	0	0	0	0	0	0	0	0	0
CTSD	1296	1399	695	823	1973	708	749	468	850	1000	1305	1347	868	572	1183	1165	2544	495	225	509	630	800	225	505	803	445	1389	2429	5	105	1020	566	188	291	4382	1651	1382	2404	161	321	4801	440	159	204	613	532	562	1285	1605
RPLP1	2708	3096	754	1095	5018	4009	2389	1598	2419	3458	2046	5727	1739	2434	1132	4234	6007	1796	603	1017	1058	4556	923	1000	2313	2036	2662	11139	451	256	1458	831	815	1523	8256	6156	2592	4851	3527	1450	5687	3261	2980	1273	733	1453	1035	2391	3078
CABS1	0	1	0	0	0	0	0	0	0	0	0	0	0	0	0	0	1	0	0	0	0	0	0	0	3	0	1	1	0	0	0	0	0	0	0	0	1	0	0	0	0	0	0	0	0	0	0	0	0
HMGCLL1	0	0	0	0	1	0	0	0	0	0	0	0	0	0	1	0	1	0	0	1	0	0	0	1	0	0	0	0	1	0	0	1	0	0	0	0	0	0	1	0	0	0	1	0	0	1	0	0	0
TTC9B	0	0	0	0	0	0	0	0	0	0	0	0	0	0	0	0	0	0	0	0	0	0	0	0	1	0	0	0	0	0	0	0	0	0	1	0	0	0	0	0	0	0	0	0	0	1	0	0	0
PHOX2A	0	0	0	0	0	0	0	0	0	0	0	0	1	0	0	0	0	0	1	0	0	0	0	0	1	0	0	0	0	1	0	0	0	0	0	0	0	0	0	0	0	0	0	0	0	0	0	0	0
ABHD8	5	0	1	0	2	0	133	1	79	1	11	208	529	0	2	0	0	95	15	31	18	5	0	0	27	1	2	0	104	0	0	95	6	0	85	2	1	0	2	2	297	0	0	65	0	6	23	1	0
IFT22	59	251	0	103	131	1	1	83	0	0	0	0	115	106	0	1	0	106	2	2	10	0	0	0	0	0	0	0	0	51	0	1	0	28	0	0	37	0	0	4	0	0	76	48	0	25	1	17	2
FZD3	1	1	1	0	2	1	1	0	0	0	32	0	0	1	1	0	0	0	0	0	1	0	90	0	1	0	1	0	0	0	7	2	1	0	0	0	1	0	0	1	2	0	0	0	0	0	1	0	0
1700008O03RIK	0	0	1	0	0	0	0	0	0	0	0	0	0	0	0	0	0	1	0	0	0	0	0	0	0	53	0	0	0	0	0	0	0	0	0	1	0	1	0	1	0	0	0	0	0	0	0	0	0
MID1IP1	245	204	0	0	254	65	144	3	157	64	119	220	118	253	0	85	86	78	44	1	137	273	34	0	13	0	312	413	0	13	43	0	1	0	53	119	66	0	10	2	0	13	153	105	1	0	26	2	218
AP2S1	282	527	267	185	493	667	235	204	286	540	297	799	167	238	204	444	604	363	75	273	149	753	216	66	270	672	576	966	1	19	349	32	161	116	769	757	245	533	412	451	805	643	636	546	96	129	112	98	328
FGFRL1	1	0	1	0	1	103	140	2	1	277	0	534	0	0	0	0	0	1	0	5	0	15	227	0	0	1	84	88	0	0	0	0	0	0	0	1	0	179	1	0	597	0	0	0	0	0	0	0	0
4930432K21RIK	1	0	0	1	0	0	0	0	0	0	1	0	0	0	0	0	0	0	0	0	0	0	0	0	0	0	0	1	0	0	1	0	0	0	0	0	0	1	0	0	0	0	0	0	0	0	0	0	0
FHL2	0	0	0	0	0	0	0	1	0	0	0	1	0	0	0	1	0	0	0	0	0	0	0	0	0	0	0	0	0	0	0	0	2	0	1	0	0	0	0	0	0	0	0	0	0	0	0	0	0
EMC10	379	165	2	155	840	90	434	2	141	97	597	284	399	101	396	195	809	347	106	121	116	508	202	215	62	141	36	996	0	0	186	201	50	80	362	158	122	493	188	4	374	597	296	232	171	217	530	182	468
CLSTN3	0	0	0	0	0	0	1	0	0	0	187	0	1	188	421	23	5	0	0	0	0	2	0	0	0	0	0	0	0	0	0	0	1	1	0	0	0	811	19	2	0	0	0	0	1	1	1	0	0
FBXW9	3	227	1	1	1	1	0	1	1	1	0	65	171	2	166	0	0	138	1	0	51	0	0	0	79	0	2	159	2	0	4	0	0	1	1	1	12	0	1	0	0	0	0	0	0	2	0	0	0
SPIB	0	0	0	0	0	0	0	0	0	0	0	0	0	0	1	0	0	0	1	0	0	0	0	0	0	0	0	0	0	0	0	0	0	0	0	0	0	0	0	0	0	0	0	0	0	0	0	0	0
FNBP4	104	283	125	157	7	444	2	3	1	443	644	1109	3	38	403	266	324	184	4	80	45	531	2	0	377	1	205	369	2	3	85	89	2	344	581	1	1232	621	50	123	974	257	337	32	6	456	166	248	70
CERS4	0	5	1	3	0	89	1	77	0	0	0	0	1	2	4	1	89	2	89	2	9	4	181	1	155	6	0	0	1	0	1	0	1	2	2	1	601	1	1	2	264	2	76	6	1	2	2	2	2
SCRN3	0	1	0	0	773	443	1	1	59	174	5	228	1	336	3	3	112	0	0	120	2	106	0	0	2	2	332	1045	1	4	205	0	1	59	1018	271	0	196	241	211	353	24	0	149	1	0	0	0	99
PHAX	0	330	2	2	2	88	0	308	133	1	330	374	170	1	1	163	404	398	23	0	20	94	1	266	564	221	2	268	2	30	99	0	1	1	460	601	1	415	154	387	526	11	23	109	129	200	146	1	186
TLE1	2	0	0	0	1	0	0	2	50	0	1	7	0	1	0	0	0	0	1	0	20	236	0	0	281	2	1	2	1	3	3	1	0	0	0	25	0	2	0	1	1	0	0	0	0	0	1	0	0
1700109H08RIK	0	0	0	0	0	0	0	0	0	0	0	0	0	0	0	1	0	1	0	0	0	218	1	1	1	0	0	0	0	1	0	0	0	0	0	0	0	0	0	0	0	0	0	0	0	1	40	0	0
RELT	0	8	2	285	1	170	259	198	0	0	1	1	1	0	1	137	1	1	0	1	0	398	107	1	4	0	4	406	1	0	0	217	209	2	258	3	41	613	97	2	2	1	157	1	1	0	141	0	107
SNRPB2	329	686	440	240	414	306	405	68	428	213	451	1339	399	212	80	1026	1585	278	218	251	83	629	103	45	362	304	351	1107	0	14	157	83	4	281	901	1029	700	652	622	193	880	196	505	153	92	308	129	551	419
UBC	436	862	424	122	473	671	400	179	62	552	67	207	788	760	169	212	903	321	139	183	180	472	359	233	148	53	554	1595	87	34	49	20	83	115	2533	1237	577	1089	368	526	327	516	96	484	444	737	164	370	339
PRPF31	10	436	0	2	265	274	483	3	241	197	175	455	1	286	215	77	525	429	54	49	181	691	228	1	400	212	194	800	0	1	126	61	4	111	1177	179	73	745	109	6	726	496	120	21	7	211	151	561	538
SERTAD1	0	0	0	1	0	42	0	99	0	0	1	0	0	0	1	0	228	0	0	0	0	0	0	0	0	160	1	0	0	0	0	0	132	0	0	127	2	0	0	0	1	0	2	0	131	1	0	0	0
CARHSP1	0	0	0	0	354	250	27	171	0	0	3	152	1	256	2	70	536	262	2	66	6	399	1	1	7	0	224	610	2	0	360	3	10	23	1283	408	3	764	103	471	102	0	0	31	0	1	3	0	151
ELK3	470	307	5	38	1	1	127	93	2	1	97	5	271	3	244	2	11	7	123	2	0	5	15	216	94	3	3	3	1	25	7	5	4	1	3	9	219	3	5	510	11	2	62	3	1	5	3	307	4
HERPUD2	6	289	5	295	40	70	56	245	81	37	2	296	41	46	3	240	5	6	56	0	9	1	0	0	2	207	177	0	2	0	332	144	106	1	2	9	2	6	3	0	429	2	99	18	2	469	1	1	1
RDH13	427	110	3	1	1	191	4	95	37	398	257	393	1	3	220	0	178	140	2	42	52	256	340	336	94	350	0	0	1	18	172	194	71	78	26	116	32	2	0	1	1	208	0	260	85	182	183	271	2
ADAM21	0	0	0	0	0	0	0	0	0	0	0	1	0	0	0	0	0	0	0	0	0	0	0	0	0	0	0	0	0	0	0	0	0	0	1	0	0	0	0	0	0	1	0	0	0	0	1	0	0
NUTF2	6	39	19	4	118	58	14	93	26	177	54	353	225	21	464	172	68	35	8	53	7	36	8	2	64	7	16	109	0	83	11	7	116	23	146	405	40	39	17	15	169	23	204	24	16	2	77	227	28
FUT1	0	0	0	0	0	0	0	0	0	0	0	0	0	0	0	0	0	0	0	0	0	0	0	0	0	1	1	0	2	0	0	0	0	0	0	0	0	0	0	0	0	0	0	0	0	0	0	0	0
ARPC5	1458	1850	652	271	2314	736	417	549	256	638	954	1715	877	1329	678	1074	834	568	213	576	270	2096	502	565	1449	444	323	4080	147	63	682	494	225	494	1759	1032	306	1577	184	461	1230	1055	730	338	457	275	140	392	599
RNF151	0	0	0	0	0	0	0	0	0	0	0	0	0	0	0	0	0	0	0	0	0	0	0	0	0	0	0	1	0	0	0	0	0	0	0	0	0	0	0	0	0	0	0	69	0	0	0	0	0
ELAVL2	2	3	1	0	0	0	0	1	1	0	0	0	0	0	1	1	1	0	1	2	0	0	0	0	2	1	0	1	2	1	0	0	1	1	1	1	1	3	0	1	1	3	1	3	1	1	0	0	2
POU2F2	16	41	12	7	14	10	12	21	4	8	20	10	54	9	18	12	10	10	7	8	7	15	9	15	114	14	6	24	20	29	8	10	18	6	8	6	16	6	8	10	17	3	65	10	80	158	3	39	8
MGST1	2	0	12	1	0	1	0	1	2	1	1	0	1	0	0	0	0	0	0	0	1	0	0	1	389	0	1	1	0	0	1	0	3	0	0	0	0	0	0	0	1	1	171	1	3	0	0	502	0
NFIB	9	1	9	6	9	8	1	3	4	2	8	5	4	4	10	3	13	5	4	2	1	4	1	12	8	5	7	5	11	5	2	0	4	2	3	8	10	5	7	5	6	4	1	1	3	8	3	1	6
HTR3B	0	0	0	0	0	0	0	0	0	0	0	0	0	0	0	0	0	0	0	0	0	0	0	0	0	0	0	1	0	0	0	0	0	0	0	0	0	0	0	0	1	0	0	0	0	0	0	0	0
RAB25	0	0	0	0	0	0	0	0	0	0	0	0	0	0	0	0	0	0	1	0	0	0	0	206	0	0	0	0	0	0	0	0	0	0	0	0	1	0	0	0	0	0	0	0	0	0	0	0	0
UBQLN4	1	191	1	0	91	168	310	1	112	2	176	526	224	322	155	260	272	122	194	130	54	154	159	0	198	2	305	711	47	65	125	120	1	172	550	276	49	162	60	292	469	1	20	39	144	101	239	0	87
RBFOX1	0	0	0	1	0	0	0	0	0	0	0	0	0	0	0	0	0	0	0	0	0	1	0	0	1	0	0	0	0	0	0	0	0	0	0	0	0	0	0	0	0	0	0	1	1	1	0	0	0
RPS18	2860	2554	1086	1447	4529	2987	1879	1080	2041	3054	1763	4966	2383	1701	1801	2685	4415	1548	531	716	621	4092	731	1729	2179	1884	1774	8842	472	307	979	1004	992	1759	6624	4754	1592	4489	2295	1146	4401	2751	2312	1036	703	1258	1256	1608	2052
RPL10	322	247	111	121	549	273	316	96	318	179	143	752	58	124	325	387	531	221	161	144	126	460	183	348	243	305	101	948	42	23	138	56	330	58	567	483	305	237	172	65	267	89	245	68	69	68	45	81	150
RPS15A	1924	2224	1225	776	2383	1852	1162	540	972	1562	1438	2686	1062	1000	1057	1473	2308	1063	567	566	434	2313	485	997	1231	1175	798	4133	184	165	755	603	428	702	3322	2551	1254	2043	1402	512	2813	1543	1700	663	444	606	700	1199	1417
NCAPH2	602	337	15	224	1008	275	740	435	221	670	7	1695	222	453	331	1013	683	15	9	269	251	74	7	5	70	188	874	6	4	10	146	149	145	243	2058	750	469	434	388	17	495	339	449	375	3	11	381	339	256
HIPK1	11	783	407	199	2	130	3	0	340	340	2	1196	3	1	563	325	454	730	297	53	55	2	3	403	175	2	2	1	167	21	20	8	2	97	1034	330	62	1	117	2	280	10	1	98	3	20	1	2	2
GPRC5B	49	0	0	0	0	1	0	85	0	0	1	0	0	0	0	0	0	1	0	0	0	0	0	0	0	0	0	0	22	0	0	0	1	0	0	0	1	0	0	0	0	0	0	1	0	0	0	0	0
MAN1A2	1	181	0	58	466	102	3	9	111	368	178	369	0	122	106	139	303	1	79	128	14	501	1	313	76	3	332	888	3	1	61	49	248	54	977	21	0	1	151	3	267	186	387	55	732	4	2	1	119
CEACAM5	0	0	0	0	0	0	0	0	0	0	0	0	0	0	0	0	0	0	0	0	0	0	0	0	0	0	0	0	0	0	0	0	0	0	0	0	0	0	0	0	0	0	0	0	0	0	0	0	0
TPPP2	0	0	0	0	0	0	0	0	0	0	0	0	0	0	0	0	0	0	0	0	0	0	0	0	0	0	0	0	0	0	0	0	0	0	0	0	0	0	0	0	0	0	0	0	0	0	0	0	0
ACYP1	69	148	28	244	392	149	257	112	165	142	224	419	0	83	0	345	242	197	30	51	57	145	0	131	80	209	83	363	0	1	53	241	65	118	201	266	37	269	178	5	677	194	29	52	198	5	126	116	311
CLDN13	1	1	1	3	2649	868	0	8	728	175	9	1564	2	147	4	652	2864	5	2	104	190	2	1	4	5	1	2432	2023	1	5	705	2	7	4	5598	2728	6	4631	416	11	2825	9	2	139	1	0	2	0	891
CD163	39	110	4	0	27	11	86	1	0	0	0	107	0	0	1	0	0	0	0	15	0	0	0	0	0	0	36	0	0	0	17	0	22	31	0	0	1	0	6	0	15	0	0	0	137	1	41	17	14
HDAC5	1	69	321	0	0	0	2	0	1	0	118	0	0	0	0	1	0	0	0	0	1	2	0	0	148	3	0	0	0	0	0	0	0	0	0	1	253	0	0	0	0	1	0	1	1	0	0	0	0
RALA	0	74	0	159	3	174	25	0	55	1	34	345	78	50	0	47	392	2	0	0	25	0	43	1	27	1	0	73	0	0	22	62	0	24	957	180	6	179	185	28	2	108	0	81	185	0	0	387	128
CLEC3A	0	0	0	0	0	0	0	0	0	0	0	0	0	0	0	0	0	0	0	0	0	0	0	0	0	0	0	0	0	0	0	0	0	0	0	0	0	0	0	0	0	0	0	0	0	0	0	0	0
VDAC3	551	66	90	69	1188	383	407	102	297	206	315	825	104	540	125	153	530	121	61	266	108	663	31	106	360	50	347	1675	1	16	224	32	323	256	1178	659	141	1530	236	9	1169	287	206	140	275	262	166	240	338
SLC1A7	0	0	0	0	0	0	0	0	0	0	0	0	5	0	0	0	0	0	0	0	0	0	0	0	0	0	0	0	0	0	0	0	0	0	0	0	0	0	0	0	0	0	0	0	0	0	0	0	0
VPS72	140	394	409	140	220	130	91	3	331	233	587	466	310	296	51	238	181	176	154	129	54	337	108	202	5	207	136	1094	83	57	31	143	56	124	303	374	130	416	175	5	395	262	86	329	63	9	175	184	176
GABPA	0	222	0	0	2	95	111	2	185	406	1	798	243	235	0	24	2	1	2	5	15	52	0	1	1	618	3	202	0	210	35	58	2	0	272	1301	235	235	50	4	334	323	151	145	131	2	0	1	24
BMP7	0	0	0	0	0	0	0	0	0	0	0	0	0	0	0	0	0	0	0	0	0	0	0	0	0	0	0	0	0	0	0	0	0	0	0	0	0	0	0	1	0	0	0	0	0	0	0	0	0
DYNLL1	1082	1514	246	569	2078	1141	1581	217	1147	680	666	4516	1104	548	404	1237	2402	1042	56	422	517	2411	174	123	730	1129	967	4011	95	110	539	710	1246	594	2733	2085	537	1692	934	204	3449	1220	779	386	347	121	265	234	635
PDCL	2	189	305	44	198	27	0	740	22	185	367	0	0	0	1	124	223	200	1	8	8	267	0	515	498	77	15	124	0	78	17	214	50	2	564	319	2	350	5	64	1150	5	80	3	0	1	33	49	312
TMEM184B	268	565	1	3	0	39	0	0	1	0	1	252	259	0	0	0	0	0	0	0	1	0	0	1	5	200	0	1	163	2	113	59	14	0	0	1	27	3	0	1	1	576	0	228	0	2	0	1	0
RSPH14	0	0	0	0	0	0	0	0	0	0	0	0	0	0	0	0	0	0	0	0	0	0	0	0	0	0	0	0	0	0	0	0	0	0	0	0	0	0	0	0	0	0	0	0	0	0	0	0	0
NF2	78	1	169	107	318	92	0	3	49	66	3	2	0	217	159	13	231	0	2	75	15	305	1	3	2	2	85	581	109	1	99	1	35	1	2	294	267	486	1	3	3	1	61	1	1	0	11	166	161
CABP7	0	0	0	0	0	0	0	0	0	0	0	0	0	0	0	0	0	0	0	0	2	0	0	0	0	0	0	0	0	0	0	0	0	0	0	0	0	0	0	0	0	0	0	0	0	0	0	0	0
ZMAT5	41	177	1	1	0	13	17	0	59	101	0	72	91	56	150	43	207	0	0	1	40	1	12	1	84	69	1	386	28	2	20	0	44	21	54	91	0	88	84	115	0	47	1	0	74	46	0	30	19
EWSR1	818	710	193	372	572	1041	554	9	685	316	888	1299	1428	893	13	786	589	842	213	417	309	1640	583	4	449	273	476	1405	33	136	1191	242	394	930	3346	2115	153	1068	468	519	2849	651	588	612	322	424	269	179	614
AP1B1	33	117	2	121	2296	310	372	491	922	470	1124	796	488	271	4	200	1542	69	75	123	53	982	5	70	3	4	362	666	126	96	646	6	2	193	2562	341	138	1999	574	342	1700	27	104	18	33	42	580	9	813
DERL3	0	0	0	0	0	1	0	0	0	0	0	0	0	0	0	0	0	0	1	0	0	0	0	0	0	0	0	0	2	0	0	0	0	0	0	0	0	0	0	0	0	0	1	0	0	0	0	0	0
GSTT4	0	0	0	0	0	0	1	0	0	0	0	0	0	0	0	0	0	0	0	0	0	0	0	0	0	0	0	0	0	0	0	0	0	0	0	0	0	0	0	1	0	0	0	0	0	0	0	0	0
TBX1	0	0	0	0	0	0	1	1	0	0	1	1	0	0	0	0	0	0	0	0	0	0	0	2	0	0	0	0	1	0	1	0	0	0	0	0	0	0	0	0	0	0	1	0	0	0	1	0	0
GNAT2	0	0	0	0	0	0	0	0	0	0	0	0	0	0	0	1	0	0	0	0	0	0	0	0	0	0	0	0	0	0	0	0	0	0	0	0	0	0	0	0	0	0	0	0	0	0	0	0	0
BCL2L13	147	1	3	225	344	50	8	0	161	432	51	861	161	1	62	198	74	5	4	84	48	0	2	1	0	391	217	490	2	1	339	1	1	2	613	740	4	523	78	4	1492	265	320	9	31	2	172	35	117
2610028H24RIK	0	0	0	0	0	0	0	0	0	0	0	0	0	0	0	0	0	0	0	0	0	0	0	0	0	0	0	0	0	0	0	0	0	0	0	0	0	0	0	0	0	0	0	0	0	0	0	0	0
SPATC1L	0	0	0	0	0	0	0	0	0	0	0	0	0	0	0	0	0	0	0	0	0	0	0	0	0	0	0	0	0	0	0	0	0	0	0	0	0	0	0	0	0	0	0	0	0	0	0	0	0
DQX1	1	1	0	0	1	2	1	2	51	0	0	0	1	0	0	0	0	0	2	0	0	1	1	1	0	0	121	1	0	0	1	0	0	0	0	1	2	0	0	0	12	0	1	1	1	7	0	0	0
CCL8	0	0	0	0	0	0	0	0	0	0	0	0	0	0	0	0	0	0	0	0	0	0	0	0	0	0	0	0	0	0	0	0	0	0	0	0	0	0	0	0	0	0	0	0	0	1	0	0	0
LNPK	0	39	13	78	11	144	53	1	32	1	30	599	2	416	0	404	147	150	0	98	7	1	0	45	10	280	622	653	77	4	196	24	2	200	570	42	0	310	274	122	0	1	1	0	61	1	17	0	124
PRR29	0	0	0	0	0	0	0	0	0	0	0	0	0	0	0	0	0	0	0	0	0	0	0	0	0	0	0	0	0	0	0	0	0	0	0	0	0	1	0	0	0	0	0	0	0	0	0	0	0
TMEM8C	0	0	0	0	0	0	0	0	0	0	0	0	0	0	0	0	0	0	0	0	0	0	0	0	0	0	0	0	0	0	0	0	0	0	0	0	0	0	0	0	0	0	0	0	0	0	0	0	0
FAM163B	1	0	0	0	0	0	0	0	0	0	0	0	0	0	0	0	0	0	0	0	0	0	0	0	0	0	0	0	0	0	0	0	0	0	0	0	0	0	0	0	0	0	0	0	0	0	0	0	0
TRPM5	0	0	0	0	0	1	0	0	0	61	0	0	0	0	0	0	0	0	0	0	0	0	0	0	0	0	0	0	0	0	0	0	0	0	0	0	0	0	0	0	0	0	0	0	0	0	0	0	0
ASCL2	0	0	0	0	0	0	0	0	0	0	1	0	0	0	0	0	0	0	0	0	0	0	0	0	0	0	0	0	6	0	0	0	0	0	0	0	0	0	0	0	0	185	0	0	0	0	0	0	0
PTTG1IP	750	231	4	237	419	151	279	1	139	275	5	871	16	3	396	2	935	791	157	139	36	1	307	1	250	4	38	456	93	6	108	3	1	55	833	4	223	408	204	1196	606	1	299	130	775	763	333	5	156
TRPM2	3	1	4	2	2	2	0	1	4	0	0	1	0	1	1	2	2	3	1	2	1	1	3	3	1	1	1	0	1	2	0	0	0	0	2	0	1	2	6	0	13	1	1	1	0	1	0	1	1
UBE2G2	107	375	0	1	674	447	206	1	116	191	1	744	5	225	3	88	2	214	3	47	67	574	4	402	372	2	3	7	1	0	141	98	3	1	344	723	415	4	48	1	482	0	199	28	49	2	494	0	70
MPO	21980	13803	45	46	26	63	11	3525	8	8	21	22	967	8	3	5	2	15	1432	52	8	15	683	27	40510	13	26	26	8	2208	48	14	12	1	23	114	39881	120	28	631	88	108	24154	64	110	2174	59	13502	89
LPO	0	0	0	0	0	0	0	0	0	0	0	0	0	0	0	0	0	0	0	0	0	0	0	0	1	0	0	0	0	0	0	0	0	0	1	0	0	0	0	0	1	0	0	0	0	0	0	0	0
MET	1	0	1	0	0	0	137	0	0	1	0	0	0	0	0	0	0	0	0	0	0	0	0	0	0	0	0	0	0	0	0	0	0	0	0	0	8	0	1	0	0	0	1	1	4	1	0	0	1
SLC16A12	1	0	0	0	0	0	0	0	1	0	0	0	0	0	0	0	1	0	0	0	0	0	7	0	0	0	0	0	1	0	0	0	1	0	1	0	0	0	1	0	0	0	0	0	0	0	1	0	1
SYN2	0	0	0	0	0	0	0	0	0	0	0	2	1	0	0	1	0	1	0	0	0	0	0	2	0	0	0	0	0	0	0	0	1	0	0	0	0	0	1	0	0	0	0	0	0	0	0	0	0
ELK1	1	1	0	0	189	1	1	0	0	1	0	1	1	0	0	0	0	0	1	0	13	223	0	1	0	0	2	2	0	0	0	0	0	0	0	0	0	0	1	0	0	1	0	0	1	0	0	0	54
NAV1	2	285	1	1	0	2	1	2	0	1	1	0	1	0	2	0	0	51	1	1	1	2	131	2	63	0	0	4	0	0	0	1	0	0	3	2	15	0	1	0	1	1	146	1	0	742	0	0	0
TNPO1	273	525	75	3	285	306	289	137	208	1385	144	938	42	243	1015	230	19	2	205	349	52	496	435	2	384	441	27	438	1	3	73	3	45	257	1835	549	682	24	48	16	676	568	530	77	414	55	26	0	591
MYOD1	0	0	0	0	0	0	0	0	0	0	0	0	0	0	0	0	0	0	0	0	0	0	0	0	0	0	0	0	0	0	0	0	0	0	0	0	0	0	0	0	0	0	0	0	0	0	0	0	0
OTOG	0	0	0	0	0	0	0	0	0	0	0	0	0	0	0	0	0	0	0	0	0	0	0	0	0	0	0	0	0	0	0	0	0	0	0	0	0	0	0	0	0	0	0	0	0	0	0	0	0
RNMT	1066	490	400	303	184	215	217	33	178	370	42	146	153	1	239	31	215	4	58	169	96	767	15	316	262	59	2	785	5	0	40	27	105	16	579	262	165	455	323	10	392	5	173	2	218	63	60	85	125
KCNQ1	0	0	0	0	0	0	0	0	0	0	0	0	0	0	0	0	0	0	0	0	0	1	0	0	0	0	0	0	0	0	0	0	0	0	0	0	0	0	0	0	0	0	0	0	0	0	0	0	0
SRP14	390	860	3	220	396	543	548	529	211	590	477	1436	155	233	575	526	557	319	239	302	127	613	78	53	436	300	140	885	48	199	239	294	216	40	920	1063	173	655	242	6	1433	605	279	425	14	139	608	582	305
6330409D20RIK	0	0	1	0	0	0	0	0	0	0	0	0	0	0	0	0	1	0	0	0	0	0	0	0	0	0	0	0	0	0	0	0	0	0	0	0	0	0	0	0	0	0	1	0	0	0	0	0	0
CDK9	384	120	0	119	22	257	71	379	103	66	225	679	140	256	168	570	357	620	1	49	49	445	1	330	104	125	74	227	0	3	195	1	201	78	1113	338	13	598	38	4	836	673	81	112	139	236	15	3	41
TOR2A	1	222	316	93	236	183	136	2	91	0	1	0	0	3	315	239	3	46	63	48	49	0	123	225	260	215	321	689	1	67	136	50	2	72	282	236	8	2	0	1	388	3	27	28	76	1	2	108	246
FPGS	235	112	155	31	86	483	406	1	265	202	117	573	312	733	1	83	530	4	216	243	174	863	2	0	401	0	1	226	67	14	242	4	3	224	1104	298	7	843	414	3	956	439	4	144	109	1	272	0	322
MKL2	2	120	285	7	1	64	39	0	2	112	0	0	0	0	0	58	0	0	3	0	0	449	0	2	22	1	0	0	0	3	0	0	3	0	0	214	0	0	1	2	2	247	1	1	0	32	0	1	0
CBX5	60	262	5	219	1457	705	826	313	683	2383	1009	2164	286	982	263	843	1311	1079	726	719	307	2295	10	8	1383	418	1313	1557	4	161	781	52	309	444	1853	1447	86	1716	532	7	1382	569	787	444	161	4	320	62	423
ODAM	0	0	0	0	0	0	0	1	0	0	0	0	0	0	0	0	0	0	0	0	0	0	0	0	0	0	0	0	0	0	0	0	0	0	0	0	0	0	0	0	0	0	0	0	0	0	0	0	0
APOBEC3	1389	1213	618	453	477	932	544	348	483	1037	347	698	574	345	361	907	1009	225	672	283	256	730	671	273	416	300	474	1856	297	226	682	108	5	321	3713	749	23	1752	842	1429	1657	474	457	170	165	511	5	1087	1012
ST6GALNAC1	0	0	0	0	0	0	0	0	0	0	0	0	0	0	0	0	0	0	0	0	0	0	0	0	0	0	0	1	0	0	0	0	0	0	0	0	0	0	0	0	0	0	0	0	1	0	0	0	0
TAF7L	0	0	0	0	1	0	0	0	0	0	0	0	0	0	0	2	1	0	0	0	1	0	1	2	1	2	1	0	0	0	1	0	0	0	0	2	1	0	0	0	0	0	1	0	0	0	0	0	0
SARDH	0	0	0	0	0	0	0	0	0	0	0	0	0	0	0	0	0	0	0	0	0	0	0	0	0	0	0	0	0	0	0	0	0	0	0	0	0	0	0	0	0	0	0	0	0	0	0	0	0
VAV2	0	9	2	1	0	1	38	0	2	21	0	178	0	0	0	32	0	0	0	0	0	0	1	0	121	1	1	420	0	30	0	0	1	2	52	0	1	1	0	0	0	1	0	19	185	1	0	0	0
TEX15	0	0	0	0	2	0	0	0	0	1	2	0	0	1	0	1	1	0	0	0	0	0	0	2	2	0	0	2	0	1	1	0	0	1	1	0	0	0	1	1	0	2	0	1	0	0	0	0	0
PPP2CB	0	206	1	161	0	150	0	0	44	41	0	13	1	2	217	14	108	1	43	102	30	1	0	164	160	0	1	2	0	1	176	47	1	4	303	138	109	0	0	0	1	1	1	2	497	52	1	204	366
G0S2	0	0	0	0	0	0	0	0	0	0	0	0	0	0	0	0	0	0	0	0	0	0	0	0	0	0	0	0	0	0	0	0	0	0	0	0	0	0	0	0	0	0	0	0	0	0	1	0	0
DMAP1	3	0	1	135	641	53	125	0	41	98	444	269	108	1	3	334	800	2	122	64	40	0	0	4	306	0	298	1	117	27	111	54	0	48	404	315	1	89	57	0	350	59	105	73	230	1	63	0	133
PLA2G12B	0	0	0	1	0	0	0	0	0	0	0	0	0	0	0	0	0	0	0	0	0	0	0	0	0	0	0	0	0	0	0	0	0	0	0	0	0	0	0	0	0	0	0	0	0	0	0	0	0
MCU	1	0	2	26	250	47	218	0	2	74	1	2	2	143	3	20	77	22	150	15	4	2	22	1	99	0	14	2	0	1	23	86	2	0	2	15	15	369	206	2	12	4	62	134	20	380	4	264	14
OIT3	0	0	0	0	0	0	0	0	0	0	0	0	0	0	1	0	0	0	0	0	0	0	0	0	0	0	0	0	0	0	0	0	0	0	0	0	0	0	0	0	0	0	0	0	0	0	0	0	0
TEX11	0	0	1	0	0	0	1	0	0	1	0	0	0	0	0	0	0	0	0	0	0	0	0	0	0	0	0	0	0	0	0	0	0	0	0	0	0	0	0	0	0	0	0	0	0	1	0	0	0
BCR	0	173	301	1	0	0	1	0	0	1	1	0	229	0	0	0	0	37	7	1	1	0	0	69	128	0	0	193	4	0	0	0	1	0	0	2	179	1	2	0	0	1	3	26	121	3	1	0	5
FXYD5	1629	2077	1304	246	2	5	81	756	3	62	227	5	896	1	887	8	2	157	446	13	2	6	731	280	1398	1777	7	9	613	179	8	93	804	6	3	6	1000	5	9	673	11	104	982	8	73	1447	543	699	3
KCND1	0	0	0	0	0	0	0	0	0	0	0	0	0	0	0	0	0	0	1	0	0	0	0	0	0	0	310	0	0	0	1	0	0	0	0	0	0	0	0	0	0	0	0	0	1	0	0	0	96
TFCP2	0	5	0	0	13	37	0	0	6	89	0	64	0	1	0	1	204	9	101	0	0	26	66	9	0	0	0	0	0	1	77	40	1	10	13	2	0	41	0	0	0	0	1	1	0	0	127	0	1
POU6F2	1	0	1	2	0	1	0	0	2	0	5	2	1	1	1	2	2	1	1	1	1	1	0	1	0	0	2	5	3	0	0	1	0	0	0	2	2	3	0	0	2	1	1	1	0	0	1	1	2
POU6F1	0	1	0	0	0	0	0	1	0	0	0	0	0	0	0	1	0	1	0	0	0	0	0	0	0	0	0	0	0	0	0	1	0	0	0	0	0	0	0	0	0	0	2	0	0	0	0	0	0
UBP1	304	148	11	739	379	161	206	319	35	536	1	455	31	0	2	316	248	65	207	8	33	195	5	2	7	3	206	316	141	0	113	240	1	1	460	256	190	413	4	1	548	61	80	11	101	3	35	40	1
NUAK2	387	0	4	1	0	0	0	0	2	0	0	1	5	0	0	1	1	0	6	0	0	1	216	0	127	0	0	2	1	0	0	0	1	0	0	0	1	52	1	0	0	0	100	1	0	0	0	305	180
ICK	2	219	2	0	5	169	1	0	75	0	2	346	1	3	70	15	237	46	237	23	22	4	0	98	130	0	2	735	0	0	86	0	189	2	3	13	39	4	35	1	5	0	49	1	1	1	2	76	7
SDHB	552	992	394	357	1828	1583	763	380	723	1377	710	2067	573	1307	1223	1241	1505	950	369	452	272	1615	214	651	1002	412	336	2879	138	311	748	237	390	394	1980	2507	116	1333	317	277	1617	373	554	469	157	310	538	5	691
COX4I2	0	0	0	0	0	0	0	0	0	0	0	1	0	0	0	0	0	0	0	0	0	0	0	0	3	1	0	0	0	0	1	0	0	0	0	0	0	0	0	0	0	0	0	0	0	0	0	0	0
SNAP47	0	182	564	0	189	1	0	0	13	1	0	0	0	0	2	1	259	19	85	42	76	0	1	0	0	1	0	196	0	0	12	0	0	1	0	0	0	175	1	0	0	3	0	41	1	0	1	0	0
WNT3A	0	0	0	0	0	0	0	0	0	0	0	0	0	0	0	0	0	1	0	0	1	0	0	0	0	0	0	0	0	0	0	0	0	0	0	0	0	0	0	0	0	0	0	0	0	0	0	0	0
KDSR	271	710	36	3	16	83	0	395	47	12	0	267	399	1	74	18	260	43	3	22	1	744	1	3	0	18	39	616	9	19	53	0	139	17	342	109	48	26	4	87	12	719	1	84	62	77	23	79	121
VPS4B	2034	452	111	2	1	51	19	2	142	3	199	138	37	57	0	68	463	42	0	76	1	883	2	41	321	717	3	226	206	112	78	144	1	142	1321	404	44	229	190	3	80	120	225	1	249	544	75	3	4
RPS25	848	1310	196	459	1425	857	768	235	659	990	516	2188	539	553	700	1572	2266	541	200	303	329	1400	362	173	855	961	896	4153	62	82	435	299	337	398	2798	1514	895	2021	1018	353	1735	841	947	559	215	381	387	613	681
NXF2	0	0	0	0	0	0	0	0	0	0	0	0	0	0	0	0	0	0	0	0	0	126	0	0	0	0	0	0	0	0	0	0	0	0	0	0	0	0	0	0	0	0	0	0	0	0	0	0	0
TAZ	328	1	1	234	245	245	236	2	4	182	615	5	309	10	1178	107	1	211	0	27	0	286	77	293	2	3	3	223	4	1	50	0	276	153	195	21	6	255	136	332	349	0	115	3	1	11	237	1	125
KIF19A	1	0	1	0	1	0	0	0	0	0	0	1	0	0	0	0	0	0	0	0	0	0	0	0	0	0	0	0	4	0	0	0	0	0	0	0	0	0	2	0	1	0	1	0	0	0	0	0	0
ALDH3A2	0	0	1	1	212	51	74	1	1	0	0	303	0	1	0	0	0	1	0	72	14	1	0	0	0	1	1	825	13	1	0	2	0	0	0	444	2	1	0	1	1	0	0	311	0	1	0	1	2
ZMYND10	0	0	0	0	0	0	0	0	0	0	0	0	0	0	0	0	0	0	0	0	0	0	0	0	0	0	0	0	0	0	0	0	0	0	0	0	0	0	0	0	0	0	0	0	0	0	0	0	0
TMEM115	318	1	0	13	278	134	209	2	268	16	285	161	1	380	0	466	3	1	104	1	66	236	1	0	484	0	0	170	3	29	150	2	0	94	627	242	10	206	0	281	595	122	112	87	16	1	0	200	129
HYAL2	305	0	0	3	1	144	1	0	52	199	0	0	0	0	2	29	420	0	0	22	0	1	0	286	1	0	116	0	59	91	68	8	119	1	110	537	0	104	56	350	65	1	20	1	0	39	0	0	2
IFRD2	71	119	3	298	840	778	163	1	480	582	152	879	96	415	187	530	947	64	100	302	97	221	309	374	234	233	515	776	1	3	552	174	210	144	2147	1217	160	853	269	8	1756	231	231	29	71	174	108	3	466
HYAL1	0	50	1	1	1	29	0	73	15	21	40	150	71	1	1	113	28	63	0	0	17	2	33	0	0	128	0	1	0	1	0	10	0	0	114	73	2	10	0	0	57	0	0	45	0	0	0	0	44
TUSC2	0	153	0	2	293	94	0	1	126	2	95	414	138	152	2	27	0	169	0	65	30	0	254	0	340	1	313	441	2	4	98	90	1	288	371	215	38	412	1	3	266	2	122	1	0	0	2	3	98
NPRL2	1	472	3	266	1	287	472	2	2	0	1	236	197	0	362	170	193	2	134	18	9	0	0	0	1	21	0	101	1	1	2	28	0	98	426	136	1	0	112	0	5	0	1	0	0	296	0	1	1
SLC38A3	0	0	0	0	0	0	0	0	0	1	0	0	0	0	0	0	0	0	0	0	0	0	0	0	0	0	0	0	0	0	0	0	0	0	0	0	0	0	0	0	0	0	0	0	0	0	0	0	0
CACNA2D2	0	0	1	0	0	1	0	0	0	0	0	1	0	0	1	1	1	0	0	1	0	0	0	0	1	2	0	0	0	0	0	0	0	0	0	2	2	1	0	0	1	1	0	0	1	0	0	1	0
RASSF1	120	82	73	2	60	19	55	0	9	0	1	152	1	0	0	0	1	61	0	1	11	0	46	85	1	179	68	120	0	32	64	0	0	0	52	0	21	93	0	0	184	0	0	36	0	0	1	0	17
EPN3	1	0	0	0	1	1	0	0	0	0	0	0	0	0	0	0	0	0	0	0	0	0	0	1	0	0	0	0	0	0	0	0	0	0	0	0	0	0	0	0	0	0	2	0	0	0	0	0	0
RNF112	0	0	0	0	0	0	0	0	0	0	0	1	0	0	0	0	0	0	0	0	0	1	0	0	1	0	1	0	0	0	0	0	0	0	0	0	0	0	0	0	0	0	0	1	0	1	0	0	0
SLC3A2	200	890	76	434	1448	264	1508	132	744	597	4	1176	903	2	413	64	492	466	130	135	64	476	5	269	676	725	344	817	239	150	99	72	165	251	1833	1336	100	1030	77	5	1121	732	282	191	108	0	155	5	485
NXF1	1701	1081	882	585	1179	406	89	744	471	827	724	916	325	262	589	411	1340	553	255	512	130	550	171	176	183	478	652	1226	361	20	647	572	321	396	962	743	480	1974	1567	755	2093	1218	738	15	44	661	290	574	675
STX5A	105	122	1	242	208	1	164	1	144	65	87	1	229	172	184	157	697	5	26	148	15	2	1	2	61	341	168	355	201	5	2	108	277	74	6	5	1	317	10	25	660	1	141	71	3	325	55	0	29
SLC47A1	0	0	0	0	0	0	0	1	0	0	1	0	1	0	0	0	0	0	0	0	0	1	0	0	0	1	1	1	1	0	0	0	0	0	0	0	0	0	0	0	0	1	0	1	1	0	0	0	0
PIFO	0	0	0	0	0	0	0	0	0	0	0	0	0	0	0	0	0	0	0	0	0	0	0	0	0	0	0	0	0	0	0	0	0	0	0	0	0	0	0	0	0	0	0	0	0	0	0	0	0
TNFRSF13B	2	230	907	3	1	3	1	0	0	3	0	1	319	0	0	0	2	0	1	1	0	63	0	170	2	1	0	1	1	139	1	1	2	0	0	0	1	0	3	2	1	3	213	57	1	304	1	166	2
SPIRE2	0	0	1	0	1	1	0	0	0	0	0	471	0	0	0	134	65	0	0	26	0	150	0	0	0	0	0	1	0	0	1	0	0	0	5	18	0	0	0	0	0	247	0	0	0	0	0	0	2
PROX1	0	0	0	0	1	1	0	0	0	0	1	0	1	2	1	0	0	1	1	0	1	1	0	0	1	2	0	1	0	1	0	0	0	0	0	0	0	1	0	0	0	0	0	1	1	0	0	0	2
RAVER1	175	275	4	229	349	112	212	2	89	23	433	488	218	4	174	177	236	298	73	81	34	70	83	3	190	259	153	250	62	50	84	130	211	143	477	205	266	250	122	107	567	433	170	218	0	0	3	18	264
2610507B11RIK	44	602	3	79	142	229	343	1	189	318	12	671	183	481	640	59	391	177	1	60	16	178	140	2	193	0	23	746	20	2	257	21	406	97	307	306	76	245	44	3	162	302	0	109	234	4	3	12	108
AI597479	0	0	2	1	339	1	416	1	2	270	0	107	1	342	2	239	1	18	261	88	28	0	123	0	44	2	0	1040	0	0	0	1	2	4	426	55	1	1	144	0	1	0	0	41	0	1	1	0	1
TMEM86A	86	132	0	1	0	0	1	0	0	0	0	0	0	1	0	0	0	0	0	1	2	2	0	0	0	216	0	0	85	1	0	1	0	1	0	0	0	0	0	314	0	0	0	0	0	0	2	0	0
OPTC	0	0	0	0	1	0	0	0	0	0	1	0	0	1	0	1	1	1	0	1	0	0	0	1	2	0	0	0	0	0	1	0	0	0	0	0	0	0	1	0	0	0	1	0	0	0	0	0	5
TEX14	1	0	3	0	0	0	0	0	0	0	0	0	0	0	2	0	1	0	1	0	0	2	0	0	2	1	0	1	2	1	0	0	0	0	0	0	2	1	0	1	0	0	0	0	0	0	0	1	1
IFI35	345	0	548	1	417	307	2	0	117	0	142	73	102	1	1	108	416	65	14	94	54	0	120	1	93	0	86	138	1	0	129	33	2	58	0	8	1	2	47	2	636	178	151	63	93	2	70	3	119
RDM1	0	56	0	1	3	0	0	0	6	1	0	0	0	0	0	0	2	0	129	10	0	0	24	0	0	0	0	122	1	0	0	0	31	1	169	165	0	16	0	0	0	173	0	0	0	0	0	0	66
NEDD8	462	1174	231	383	1155	1130	520	208	644	761	608	1679	428	444	481	893	1758	342	35	238	269	858	197	347	464	153	434	2783	2	176	530	330	296	356	1770	1599	751	1218	720	113	974	363	971	490	72	295	439	136	727
GOSR1	1	142	2	1	1	82	264	0	35	211	109	380	1	1	0	516	0	4	1	0	0	192	0	0	441	1	1	0	0	1	7	0	31	26	194	293	7	1	5	0	0	0	53	0	105	0	0	1	7
MRPL52	3	162	13	404	1278	938	294	119	582	636	785	1625	38	538	187	1050	1453	354	107	177	213	570	51	62	204	105	355	3238	141	22	172	207	170	303	1697	919	51	1129	704	118	1424	893	108	144	197	36	134	92	657
SPACA7	0	0	0	0	0	0	0	0	0	0	0	0	0	0	0	0	0	0	0	0	0	0	0	0	0	0	0	0	0	0	0	0	0	0	0	0	0	0	0	0	0	0	0	0	0	0	0	0	0
KANSL3	250	303	0	243	3	157	69	0	6	2	1	936	270	2	1	268	144	0	23	1	6	263	0	43	2	1	0	477	1	0	1	1	1	81	266	347	9	9	236	0	520	2	24	3	2	2	59	484	261
EYA4	0	0	0	0	0	0	0	0	0	0	0	0	0	0	0	0	0	0	0	0	26	0	0	0	0	0	0	0	0	0	4	0	0	0	0	0	0	1	0	0	0	0	0	0	1	0	0	0	0
EBF3	0	0	0	0	0	0	0	0	0	0	1	0	0	1	0	0	1	1	0	0	1	0	0	1	0	0	1	0	1	0	0	0	1	0	1	0	0	0	0	0	0	0	0	0	0	0	0	0	0
UCKL1OS	0	0	0	0	0	6	0	0	0	0	0	0	0	0	0	24	0	0	0	0	0	0	0	0	0	0	0	0	0	0	0	0	0	13	0	0	0	104	0	0	0	0	0	0	0	0	0	0	0
MYT1	1	0	0	0	0	0	0	0	0	0	0	0	0	0	0	0	0	0	0	0	0	1	0	1	1	1	0	0	0	0	0	1	0	0	0	0	0	0	0	0	0	1	0	0	0	0	0	0	0
FAF1	416	195	1	150	697	180	250	2	382	20	265	310	675	297	1	73	210	433	263	17	41	648	237	2	88	0	85	575	1	0	350	0	87	111	758	557	15	342	208	2	813	367	126	518	0	685	43	2	376
TSACC	27	16	0	9	0	30	1	45	13	37	0	3	0	0	0	1	5	47	0	3	5	1	0	0	81	0	0	35	0	0	1	0	0	3	0	19	11	26	0	1	0	0	62	0	1	0	54	1	28
METTL16	308	508	7	73	402	50	188	3	86	14	4	242	185	44	10	4	344	90	12	136	30	396	184	283	524	456	3	659	134	3	167	108	121	125	362	250	305	453	173	7	913	246	2	543	1	0	4	325	166
DAZL	0	0	1	0	0	1	0	0	0	0	0	0	1	0	0	87	0	0	0	0	1	0	0	0	0	0	0	0	0	0	0	0	0	0	0	0	0	0	0	0	0	0	0	0	0	0	0	0	1
APOL7A	0	0	0	0	0	0	0	0	0	0	0	0	0	0	0	2	0	0	0	0	0	0	0	0	0	1	0	0	0	0	0	0	0	0	0	0	0	0	0	5	0	0	0	0	0	0	0	0	0
PIGYL	172	130	76	1	185	94	281	3	43	100	222	187	83	6	0	133	43	37	1	49	24	1	47	318	122	104	109	334	0	2	138	68	73	48	493	108	90	69	97	2	436	45	2	130	49	0	33	141	112
RBM25	763	842	745	141	508	1573	316	118	637	547	1140	1665	66	626	548	687	1486	844	158	330	289	566	717	449	851	224	618	2473	5	231	794	329	529	250	1841	1396	1154	1394	1113	158	341	883	600	422	229	1371	800	847	1007
PSEN2	498	70	0	202	674	191	241	204	325	240	338	221	13	163	1	327	603	375	34	133	147	322	2	3	2	3	2	1711	1	4	133	0	28	273	275	388	3	1017	355	3	1605	318	31	2	2	191	197	34	473
ACAA1B	1	5	0	2	5	0	0	0	0	0	0	0	3	1	0	0	3	0	0	0	2	1	3	1	0	0	3	6	0	0	2	0	1	0	10	2	0	4	0	8	3	0	1	0	1	2	0	0	1
PLCD1	2	1	0	0	1	0	1	0	0	0	1	0	0	0	0	0	0	0	0	0	0	0	0	1	1	0	0	0	0	1	2	0	0	0	0	0	0	0	0	0	0	0	0	0	0	0	0	0	0
FADS1	256	1	0	0	535	264	310	4	103	356	825	314	0	0	1	513	247	31	7	159	53	0	4	2	210	2	15	0	209	6	2	2	325	1	113	609	3	436	126	1	700	488	1	13	1	2	127	0	84
LMBR1	2	1	2	0	0	11	1	0	2	1	0	142	0	0	1	32	1	1	0	0	0	1	2	1	0	1	1	1	0	0	0	114	0	0	2	0	2	6	2	1	1	0	4	1	1	1	0	224	1
TNFRSF22	25	163	0	1	0	0	0	0	19	0	0	1	0	0	0	0	14	0	1	5	0	52	0	118	4	0	0	0	0	0	0	1	1	0	0	1	33	1	0	9	1	166	0	81	0	0	0	0	0
CARS	128	0	1	1	337	166	1	1	213	86	1	82	3	1	2	1	1604	0	79	13	48	330	3	0	32	0	224	13	41	0	89	0	0	1	642	666	1	601	100	458	5	2	36	237	1	2	120	2	247
PHLDA2	0	0	1	0	0	80	94	0	33	0	1	305	1	0	0	129	0	0	0	21	63	68	0	0	0	0	0	1	0	0	0	0	0	1	0	1	0	0	43	0	0	0	0	0	0	0	0	0	1
ASZ1	1	0	0	0	0	0	0	0	0	0	0	0	0	0	0	0	1	0	0	0	0	1	0	0	0	0	0	0	1	0	0	0	1	0	0	0	0	0	0	1	0	0	0	2	0	0	0	0	0
WNT2	0	0	0	0	0	0	0	0	0	0	0	0	0	0	0	0	0	0	0	0	0	0	0	0	0	0	0	0	0	1	0	0	0	1	1	0	0	0	0	0	0	0	0	0	0	0	0	0	0
GABRA1	1	0	0	0	0	0	0	1	0	1	1	0	1	0	0	0	0	0	3	2	0	5	2	4	1	0	0	1	0	0	0	0	0	0	0	0	0	0	1	0	0	0	0	0	0	0	0	0	1
GRID2IP	0	0	0	0	0	0	0	0	0	0	0	1	0	0	0	0	0	0	0	0	0	0	0	0	0	0	0	0	1	0	0	0	0	0	0	0	0	0	1	0	0	0	0	0	0	0	0	0	0
KDELR3	0	0	0	0	0	0	0	0	0	0	0	0	0	0	0	0	0	0	0	0	1	0	0	0	1	0	0	1	0	0	0	0	0	0	0	1	0	0	0	1	0	1	0	0	0	0	0	0	0
1700006E09RIK	0	0	0	0	0	0	0	0	0	0	0	0	0	0	0	0	0	0	0	0	0	0	0	0	0	0	0	0	0	0	0	0	0	0	0	0	0	0	0	0	0	0	0	0	0	0	0	0	0
APIP	189	193	441	1	438	326	273	205	168	480	454	275	332	84	4	805	338	208	0	64	116	211	261	242	36	1	193	627	127	2	222	44	109	148	931	540	0	492	200	3	99	129	0	250	110	168	117	0	467
PDHX	4	184	7	18	167	170	201	2	163	1	4	285	3	251	3	174	435	1	0	126	18	251	1	5	1	4	3	593	4	51	167	5	6	26	431	135	6	351	3	71	1384	3	44	67	3	2	43	4	1
VAC14	1	195	192	42	18	193	4	0	207	2	0	66	423	0	0	2	256	0	0	64	32	0	0	2	13	0	0	0	0	10	0	94	217	0	1	615	395	127	83	3	409	2	243	19	0	607	412	1	1
MCOLN2	3	9	1	0	0	1	2	3	0	1	0	0	3	1	2	2	1	0	1	0	1	2	0	1	0	1	0	1	1	1	2	1	0	0	0	0	0	0	0	1	1	0	2	1	0	360	4	0	0
SLC5A1	0	0	0	1	1	0	0	1	0	0	0	0	0	0	0	0	0	0	0	0	0	1	0	0	0	0	0	0	0	0	0	0	0	0	0	0	0	0	0	0	0	0	0	0	0	0	0	0	1
1700049J03RIK	0	0	0	0	0	0	0	0	0	0	0	0	0	0	0	0	0	0	0	0	0	0	0	0	0	0	0	0	0	0	0	0	0	0	0	0	0	0	0	0	0	0	0	0	0	0	0	0	0
AKT1S1	0	190	3	6	0	85	151	1	23	87	116	0	0	1	0	9	0	93	34	27	11	230	62	86	93	0	79	3	0	40	22	19	8	39	183	1	1	312	46	0	470	250	0	2	1	143	7	159	4
TBRG1	252	135	10	40	39	549	592	20	138	252	404	357	267	275	3	630	1621	558	80	95	193	1	1	6	83	274	119	1777	209	69	365	297	574	204	1729	761	26	589	20	418	745	497	175	183	1	23	338	3	68
PANX3	0	1	2	0	1	17	0	0	0	0	0	0	0	0	0	0	0	0	0	0	0	0	0	0	0	0	1	0	1	0	1	1	0	9	0	0	0	1	0	0	0	0	0	0	0	0	0	0	0
ADSSL1	180	124	240	0	1	2	0	185	0	0	196	0	481	0	1	0	1	1	187	1	1	0	389	186	625	1	0	2	0	42	1	0	1	137	5	2	160	1	2	352	4	221	475	124	2	1	1	0	3
CFAP161	0	0	0	0	4	0	0	0	0	1	0	1	0	1	0	0	0	1	0	0	0	1	0	0	0	0	0	0	0	0	0	0	1	0	0	0	1	0	0	0	0	0	0	0	0	0	0	0	0
BRF1	0	287	21	340	456	66	133	195	73	322	113	531	0	0	3	1	164	99	0	79	0	0	0	0	145	1	0	31	2	24	30	91	10	138	836	162	134	166	254	33	102	6	136	145	100	0	6	4	509
VIPR2	0	1	0	0	0	0	0	2	0	0	0	0	1	0	523	1	0	0	1	0	2	1	0	2	0	0	0	0	174	0	0	0	0	0	1	0	0	0	0	0	0	1	0	0	0	0	0	0	1
ODC1	25	208	53	4	1465	488	572	9	583	463	10	1731	229	402	347	801	2002	6	68	344	314	35	1	0	693	165	618	1557	6	25	354	160	95	340	1650	2083	99	1162	390	8	2215	360	203	263	152	46	386	0	778
THG1L	1	87	2	0	0	126	1	0	100	134	2	185	0	225	2	136	250	231	0	25	16	147	113	1	0	259	0	65	0	0	54	75	2	53	331	448	2	147	110	1	43	0	1	0	3	1	197	0	3
ADAM19	0	0	0	0	1	1	0	0	0	0	0	0	0	0	0	0	0	0	0	0	0	0	0	0	0	0	0	0	0	0	0	0	0	0	0	0	0	0	0	1	0	0	0	0	0	1	0	0	0
PABPC4	123	202	146	17	172	303	123	5	91	177	98	579	116	202	66	339	369	59	60	104	78	413	41	3	122	2	198	558	3	4	161	49	109	77	169	637	149	490	318	22	734	245	88	104	18	129	180	3	121
EXOC3L2	0	0	1	0	0	0	0	0	0	0	0	1	96	1	1	0	1	1	0	0	1	62	0	0	0	0	1	0	0	0	0	14	0	1	0	0	1	0	0	0	0	0	0	0	0	0	18	0	1
ZFP296	107	0	18	0	0	0	0	1	0	0	1	0	0	0	0	179	0	0	35	0	0	0	0	0	12	0	0	0	0	0	0	1	135	2	0	0	124	0	0	0	0	0	0	0	0	28	0	0	0
PLIN5	0	0	0	0	0	0	0	0	0	0	0	0	0	0	0	0	0	0	0	0	0	0	0	0	0	0	0	0	0	0	0	0	0	0	0	0	0	0	0	0	0	0	0	0	0	0	0	1	0
SUGP1	1	0	0	137	207	37	1	88	2	0	348	393	220	253	4	359	271	1	1	28	0	0	2	0	90	2	25	70	1	19	21	0	1	57	493	170	100	31	0	1	277	1	0	34	94	338	0	1	0
DMRTC2	0	0	0	0	0	0	0	0	0	0	1	0	0	0	0	0	0	1	0	0	0	0	0	0	0	0	0	0	0	0	0	0	0	0	0	0	0	0	0	0	0	0	0	0	0	0	0	0	0
DHDH	5	154	7	3	2	3	3	53	0	1	6	225	8	1	111	1	25	2	30	0	0	2	26	1	181	8	1	3	1	3	1	0	4	0	3	6	20	1	1	4	2	4	71	19	0	22	1	2	0
ZFP790	41	192	33	17	398	34	239	20	13	210	25	20	9	17	21	11	28	31	9	67	4	272	9	23	21	18	13	16	29	13	16	13	26	7	20	21	38	13	19	223	320	36	13	13	7	7	322	13	25
CPB1	0	0	1	0	0	0	0	0	0	0	0	0	0	0	0	0	0	0	0	0	0	0	0	0	0	0	0	1	0	1	0	0	0	0	1	1	0	0	1	0	0	0	0	1	0	0	0	0	0
SLC25A41	0	0	0	0	0	0	0	0	0	0	0	0	0	0	0	0	0	0	0	0	0	0	0	0	0	0	0	0	0	0	0	0	0	0	0	0	0	0	0	0	0	0	0	0	0	0	0	0	1
FSD1	1	0	0	0	0	0	0	0	0	0	0	0	0	0	0	0	0	0	0	0	0	0	0	0	0	0	0	0	0	0	0	0	0	0	0	0	0	0	0	0	0	0	0	0	0	0	0	0	0
PINLYP	0	0	0	0	0	0	0	0	0	0	0	0	0	0	0	0	0	0	0	0	0	0	0	0	0	0	1	0	0	0	0	0	0	0	1	0	0	0	0	0	0	0	0	0	0	0	0	0	0
FUZ	1	90	71	142	17	0	74	1	64	81	0	103	164	47	0	3	0	0	0	0	34	0	0	0	8	0	0	149	102	0	14	9	0	0	135	1	158	159	3	1	7	85	51	1	190	73	208	0	4
SPTBN4	1	2	0	1	0	0	0	78	0	0	0	0	0	1	0	0	0	0	0	0	0	1	0	1	0	0	1	0	1	0	1	1	0	1	1	5	0	0	0	2	0	1	1	1	1	0	0	1	0
PGAM1	182	412	3	1	44	53	21	39	24	15	118	2	204	25	0	1	0	25	33	3	0	84	100	1	578	66	0	49	27	17	3	4	50	20	29	1	143	32	1	74	2	74	433	45	1	53	2	250	1
EVI5	1	52	0	1	25	2	2	0	80	6	2	1	1	80	1	0	272	1	3	6	26	0	2	5	0	0	119	47	60	2	27	0	3	2	964	333	23	0	632	0	2	1	2	1	0	239	0	0	143
EVI5L	1	0	2	0	0	1	1	0	0	0	0	83	0	1	376	1	0	251	0	0	0	2	28	0	0	0	38	2	0	0	0	0	1	0	0	0	1	0	0	2	80	0	9	33	0	0	101	0	1
SNAPC2	795	1	1	27	1	2	22	0	121	17	87	506	17	131	0	8	164	35	0	115	0	0	209	0	5	0	9	1	5	1	148	0	2	158	636	76	53	278	3	2	72	303	9	0	0	0	0	2	3
GIT1	0	37	0	89	1	9	8	0	129	85	2	39	0	0	1	156	1	6	0	16	5	61	140	2	27	0	158	38	0	1	51	73	0	2	4	0	239	1	16	1	44	1	41	1	267	0	0	0	0
GLTP	1042	254	5	87	775	233	268	7	3	642	1012	255	602	391	78	227	367	406	225	129	87	606	143	7	634	349	75	1229	3	66	221	154	394	242	1055	463	5	740	49	711	753	953	101	148	7	4	322	136	128
BNIP2	583	665	2	18	271	284	225	3	505	264	410	566	518	598	672	670	195	147	5	7	37	208	686	4	317	2	211	682	282	1	200	196	37	286	1199	460	192	762	130	3	372	336	285	0	243	245	0	7	353
CCNT1	497	182	2	5	325	200	178	4	40	408	22	726	791	219	334	319	140	853	17	222	71	791	119	3	303	306	290	832	5	97	200	9	2	150	432	551	46	832	17	2	598	357	153	201	57	3	32	106	592
SCARF2	0	0	0	0	0	0	0	0	0	0	0	0	0	0	0	0	0	0	0	0	0	0	0	0	0	0	0	0	0	0	0	0	0	0	0	0	0	1	0	0	0	0	0	0	0	0	0	0	0
4930579F01RIK	0	0	0	0	0	0	0	0	0	0	0	0	0	0	0	0	0	0	0	0	0	0	0	0	0	0	0	0	0	0	0	0	0	0	0	0	0	0	0	0	0	0	0	0	0	0	0	0	0
BRMS1L	329	81	0	2	452	39	0	0	37	1	338	163	0	1	0	0	99	0	126	101	0	0	0	1	1	827	1	1	1	0	1	1	39	0	0	221	2	0	225	0	585	0	0	0	0	2	0	11	0
MED15	4	373	257	112	310	24	224	2	140	169	2	175	2	24	45	197	3	84	68	160	50	60	1	259	2	348	248	19	0	1	7	0	195	125	802	68	115	238	11	353	56	112	0	1	8	3	19	179	187
DHDDS	1	0	181	125	138	315	1	1	61	46	112	118	73	1	1	159	464	179	46	5	44	5	2	0	74	182	215	98	20	91	53	48	0	0	370	1	105	281	119	2	2	212	86	25	1	179	33	0	0
AIM1L	0	0	0	0	0	0	0	1	0	0	0	0	0	1	0	0	1	0	0	0	0	0	0	0	0	1	0	1	0	0	1	1	0	0	0	0	0	1	0	1	0	2	0	0	0	0	0	0	1
UBXN11	0	0	0	2	1	18	8	1	0	90	1	0	0	0	0	19	66	150	0	0	0	161	0	0	80	2	0	0	0	0	0	0	0	37	1	0	1	0	1	1	227	7	0	1	1	0	0	2	0
MOGAT1	1	0	0	0	0	0	0	0	0	0	0	1	0	0	0	0	1	0	0	0	0	0	0	1	0	0	0	0	0	0	0	0	0	0	0	0	0	0	0	1	0	0	0	0	0	0	0	0	1
TEX22	1	0	0	12	0	0	0	0	0	0	0	0	0	0	0	1	0	0	0	0	0	0	0	0	0	0	0	0	1	0	0	0	0	0	120	0	73	0	1	0	0	0	0	0	0	0	0	0	0
WNT8A	0	1	0	1	0	2	2	3	0	1	1	0	0	0	0	0	0	0	0	0	0	0	0	0	0	0	1	2	1	0	0	1	1	0	0	0	0	0	0	0	0	0	1	1	1	0	0	1	0
TJAP1	2	88	0	0	0	112	0	1	43	195	5	0	0	0	0	144	0	1	20	17	0	199	1	0	0	0	34	1	0	72	18	0	1	3	1	0	0	224	118	0	9	0	108	1	0	0	1	0	54
EHF	0	0	0	0	3	0	2	1	1	0	2	3	1	2	1	1	0	2	3	0	0	0	0	2	5	2	0	1	0	0	1	2	4	3	1	1	4	1	0	3	1	1	1	1	2	1	1	3	1
NANOG	2	0	0	0	0	1	0	0	0	0	0	0	0	0	0	0	1	0	0	0	0	0	0	1	1	0	0	0	0	0	0	0	0	0	0	0	0	0	0	0	1	1	0	0	0	0	0	0	2
RPL15	99	648	15	97	826	451	504	302	390	248	144	542	333	115	720	361	1066	285	30	132	112	432	252	278	91	379	65	806	9	73	154	32	138	120	1319	509	66	657	231	473	698	293	158	380	56	389	164	180	664
TMEM167	434	366	158	476	648	809	465	345	135	855	903	1697	240	24	1306	532	521	255	222	233	327	557	177	408	716	206	220	1694	4	61	289	214	283	51	676	1134	368	635	292	586	3145	684	538	573	135	580	167	352	333
STEAP4	0	0	0	0	0	0	0	0	0	0	0	0	0	0	0	0	0	0	0	0	0	0	0	0	0	0	0	0	0	0	0	0	0	0	0	0	0	0	0	0	0	0	0	0	0	0	0	0	0
MPLKIP	119	358	2	175	395	297	49	27	232	282	270	346	158	88	619	661	580	132	82	31	53	32	85	642	162	163	2	58	2	7	59	41	89	104	458	339	122	226	99	2	177	70	208	115	2	126	0	119	82
KIF11	1	588	2	1023	235	99	4	1	65	298	2	206	1	2	2	419	342	158	277	20	93	0	4	1	8	4	497	3	3	12	131	1	2	3	221	1039	3	754	375	5	492	0	1	171	1	1	120	0	75
RPA3	193	163	80	78	469	266	373	41	140	452	172	605	85	162	62	460	613	187	124	64	58	172	53	181	232	144	99	1217	1	13	135	100	184	153	567	315	102	610	366	190	543	29	257	326	4	173	122	1	361
MLKL	0	76	0	1	0	0	1	0	60	0	12	651	125	1	440	1	145	58	0	3	84	159	149	1	54	0	56	2	1	12	51	2	0	0	11	0	0	1	0	0	0	0	250	1	2	454	1	1	1
PHOX2B	1	1	1	0	1	1	0	0	0	0	1	1	1	0	0	0	0	0	0	0	0	2	0	0	0	2	0	0	0	0	0	1	2	0	0	0	0	0	0	0	0	0	2	0	0	1	1	0	0
TNPO3	221	151	6	50	5	195	145	37	304	638	101	123	335	226	4	23	96	92	3	35	8	397	0	124	328	514	58	441	7	169	109	140	4	162	733	28	216	33	341	6	4	35	51	141	1	3	150	0	305
TTLL5	38	11	1	2	23	7	1	1	11	0	67	103	100	31	10	127	62	0	0	24	11	26	1	0	91	0	0	18	1	14	58	2	1	12	0	2	435	2	48	334	70	2	0	45	0	2	21	1	15
ZFP715	2	277	2	1	180	76	2	320	85	6	2	0	0	1	669	1	3	1	0	5	0	4	478	773	267	1	1	0	0	1	0	0	1	2	436	277	1	0	0	1	1	0	2	1	1	0	1	0	230
RETN	1	1	0	0	1	0	0	2	0	0	1	0	0	0	0	0	0	0	0	0	0	0	0	0	2	0	0	1	0	0	0	0	0	0	0	1	0	0	0	1	0	0	1	0	1	0	0	3	0
ACPT	0	0	0	0	0	0	0	0	0	0	0	0	0	0	0	0	0	0	0	0	0	0	0	0	0	0	0	0	0	0	0	0	1	0	0	0	0	0	0	0	0	0	0	0	0	0	0	0	0
CDH23	0	0	0	0	0	0	0	2	0	0	0	1	2	0	0	0	1	1	0	0	0	1	0	0	0	0	0	0	1	0	0	0	0	0	0	0	0	0	0	0	1	0	0	0	0	0	0	0	0
RPS5	4420	7205	2983	4078	9157	6857	4695	2828	5038	6626	4723	11658	4806	4349	4220	6730	13355	4585	1825	1970	1688	7047	2058	3964	5184	4873	4292	17552	745	496	3652	2257	2131	3152	14628	11281	3832	10564	5756	3608	10793	4806	6043	2954	1486	2347	3603	3890	4265
PODNL1	0	0	0	0	0	0	0	0	0	0	0	0	0	0	0	1	0	254	0	0	0	0	1	0	0	0	0	1	0	0	1	0	0	0	0	0	0	0	0	0	0	0	0	0	0	0	0	1	0
ADGRL1	17	9	15	45	4	4	48	2	8	193	12	177	5	9	300	6	6	174	1	1	40	113	0	6	4	5	3	146	4	4	3	14	16	2	5	12	5	3	3	130	6	4	4	59	23	7	29	2	8
AMOTL1	0	0	0	0	0	0	0	0	0	0	1	0	0	0	0	1	1	1	0	0	0	1	0	0	0	0	0	0	0	0	0	0	0	0	0	0	0	0	0	0	0	0	1	0	0	0	0	0	0
2200002J24RIK	0	0	0	0	0	0	0	0	0	0	1	0	0	0	0	0	0	0	0	0	0	0	0	0	0	0	0	0	0	0	0	0	0	0	0	0	0	0	0	0	0	0	0	0	0	0	0	0	0
ETV5	8	4	4	1	3	3	3	5	25	4	2	6	1	206	5	8	2	3	140	59	17	5	1	1	2	6	3	1	120	4	3	0	6	1	3	3	1	0	70	3	2	0	5	1	0	7	0	2	3
TMEM190	0	0	0	0	0	0	33	0	0	0	0	0	0	0	0	0	0	0	0	0	0	0	0	0	1	0	0	28	0	0	0	0	0	0	0	0	0	0	0	0	0	0	0	0	0	0	0	0	0
GFOD2	0	0	0	0	245	0	1	0	3	1	207	3	0	1	1	1	39	167	1	18	1	257	0	1	1	0	24	292	0	0	1	1	0	0	2	198	0	1	0	0	0	0	0	0	0	0	0	1	1
ENKD1	0	0	0	0	566	28	96	2	3	0	262	72	0	0	0	27	1	238	2	78	0	1	0	0	0	206	1	613	1	73	25	0	46	75	227	188	5	163	134	0	0	0	293	1	0	0	60	0	79
4933405L10RIK	0	0	0	0	0	0	0	0	0	0	0	0	0	0	0	0	0	0	0	0	0	0	0	0	0	0	0	0	0	0	0	0	0	0	0	0	0	0	0	0	0	1	0	0	0	0	0	0	0
ATP6V0D1	120	1	42	38	49	104	110	265	68	6	57	171	220	101	362	98	227	20	52	29	52	0	162	3	61	0	69	473	51	36	76	1	1	12	861	585	151	648	186	116	117	131	80	20	1	72	39	95	98
PTPRS	1	158	58	254	3	32	1	46	0	75	654	36	2	1	18	102	4	257	48	66	1	37	0	7	190	1	2	295	0	10	0	388	274	406	1	5	9	1	3	4	3	245	9	227	149	2	127	1	2
SLC41A1	0	195	39	1	2	1	505	0	6	0	0	0	0	1	1	29	0	0	0	0	0	0	0	0	0	1	0	0	0	0	0	1	1	1	1	0	0	0	1	0	548	2	35	68	0	0	1	0	0
FER1L4	0	0	0	0	0	0	0	1	0	0	0	1	0	0	0	0	0	0	0	0	0	0	0	0	0	1	0	0	0	0	0	0	0	0	0	0	0	0	0	0	1	0	0	0	0	0	0	0	1
4931406B18RIK	0	0	0	0	0	0	0	0	0	0	0	0	0	0	0	0	0	0	0	1	0	0	0	1	0	0	3	0	0	0	0	0	1	0	0	0	2	0	0	0	0	0	0	0	0	0	0	0	0
IGLON5	0	0	0	0	0	0	0	0	0	0	0	0	0	0	0	0	0	0	0	0	0	0	0	8	0	0	0	0	0	0	0	0	0	0	0	0	0	0	0	0	0	0	0	0	0	0	0	0	0
IGF2BP1	9	10	10	10	5	3	1	3	0	3	2	4	4	4	10	3	7	5	2	0	1	2	0	1	5	5	0	9	4	1	2	2	5	3	5	2	5	6	4	9	7	8	1	1	0	2	2	0	2
B4GALNT2	0	0	0	0	0	0	0	0	0	0	0	0	0	0	0	0	0	0	0	2	0	0	0	0	0	0	0	0	0	0	0	0	0	0	0	0	0	0	0	0	4	0	0	0	0	0	0	0	0
ZFP651	0	0	0	0	0	0	0	0	0	0	0	0	0	0	0	0	0	0	0	0	0	0	0	0	0	0	0	0	0	0	0	0	0	0	0	0	0	0	0	0	0	0	0	0	0	0	0	0	0
NELFB	590	18	3	334	147	306	134	105	24	480	2	352	1	91	2	311	5	25	4	75	13	553	306	400	423	167	3	555	0	114	2	1	174	130	1367	557	10	1032	119	4	481	461	388	222	182	0	203	1	43
CARD14	0	0	0	0	0	0	0	0	0	0	0	0	0	0	0	0	0	0	0	0	0	0	0	0	0	0	0	0	0	0	1	0	0	0	0	0	0	0	0	0	0	0	0	0	0	0	0	0	0
TMEM175	0	1	6	157	4	200	298	1	1	129	1	557	0	2	502	2	0	12	1	76	48	0	0	1	204	0	219	148	0	41	86	111	3	6	300	0	1	2	0	3	371	51	2	299	2	286	198	1	184
BCAS1	0	0	1	0	0	0	1	1	0	0	0	0	0	0	0	1	0	0	0	0	0	0	0	0	2	2	1	2	1	1	1	0	0	0	0	0	0	0	0	3	2	0	0	1	1	0	0	0	0
TANGO2	4	151	355	0	1136	308	37	4	189	292	6	292	0	1150	2	201	551	648	2	81	157	370	0	251	273	3	685	1723	1	2	532	3	105	58	2147	663	7	2236	43	7	1200	1058	169	3	759	36	0	4	788
4833413E03RIK	0	0	0	0	0	0	0	0	0	0	0	0	0	0	0	0	0	0	0	0	0	0	0	0	0	0	0	0	0	0	0	0	0	0	0	1	0	0	0	0	0	0	0	0	0	0	0	0	0
ALDH1A2	0	0	0	0	0	0	0	0	0	0	0	0	0	0	0	0	0	1	0	0	0	0	0	0	0	0	0	0	0	0	0	0	0	0	0	0	1	0	0	0	0	0	0	0	0	0	0	0	0
NDUFS2	1102	726	420	671	785	402	905	7	621	923	616	1092	393	1189	920	13	376	102	409	289	413	195	3	32	599	271	357	1778	146	173	254	172	130	362	2608	944	280	2167	194	910	799	347	52	490	211	3	180	349	927
SNX31	0	0	1	2	1	57	0	0	0	0	1	1	0	1	1	172	0	3	0	0	1	0	0	0	3	0	1	0	2	0	0	3	2	0	0	0	0	156	121	2	1	0	1	0	0	0	0	1	2
ATRAID	475	436	1	38	551	197	0	0	44	84	0	405	334	209	42	89	311	103	220	15	28	1	0	166	2	348	53	337	62	51	19	0	184	118	808	375	1	224	133	9	6	1	20	0	143	2	4	226	362
CAD	1	331	4	2	324	759	534	54	339	556	45	1586	482	218	422	678	1308	199	124	126	222	195	3	182	286	2	526	934	1	6	257	34	163	163	1117	652	309	1	251	3	375	318	757	399	371	6	419	2	7
LYPD8	0	0	0	0	0	0	0	0	0	0	0	0	0	0	1	0	0	0	0	0	0	0	0	0	0	0	0	0	1	0	0	0	0	0	0	0	0	0	0	0	0	0	1	0	0	0	0	0	0
SH3BP5L	1	280	3	22	173	12	1	2	1	0	4	0	0	1	1	0	92	0	35	45	16	1	91	460	0	1	81	163	1	67	138	0	0	1	86	104	0	574	1	165	214	3	0	1	2	0	129	0	0
1810065E05RIK	0	0	0	0	0	0	0	0	0	0	0	0	0	0	0	0	0	0	0	0	0	0	0	0	0	0	0	0	0	0	0	0	0	0	0	0	0	0	0	0	0	0	0	0	0	0	0	0	0
ATAD1	17	716	5	816	451	54	258	354	434	254	15	71	783	80	572	826	715	153	5	143	22	907	65	0	68	1	76	644	174	43	316	163	378	120	1000	516	80	2	6	7	742	2	262	28	0	492	244	230	2
PTEN	12	446	21	55	49	308	357	10	119	241	5	257	8	8	1	6	21	225	47	77	21	75	178	183	207	5	122	284	4	55	82	146	2	40	10	4	3	5	8	4	27	340	32	5	0	588	78	855	9
4933402N03RIK	0	0	0	0	0	0	0	0	0	0	0	0	0	0	0	0	0	0	0	0	0	0	0	0	0	0	0	0	0	0	0	0	0	0	0	0	0	0	0	0	0	0	0	0	0	0	0	0	0
PEA15A	0	227	1	0	0	1	0	0	0	0	1	1	0	1	0	1	1	1	0	1	0	0	1	0	0	0	2	0	1	0	0	1	1	0	0	0	0	1	1	0	1	0	4	0	2	0	0	0	0
TIMM23	46	53	19	1	130	94	89	0	52	56	43	176	58	105	20	102	201	22	23	53	32	80	14	11	81	4	51	178	51	5	58	26	14	59	275	168	32	110	75	5	181	103	65	59	5	19	23	21	77
TNFAIP8L2	179	400	209	2	0	0	134	88	0	0	158	2	0	0	0	0	1	1	120	1	0	21	0	2	2	0	0	0	0	135	0	86	0	25	61	0	10	1	1	0	0	1	1	145	242	207	1	223	2
TRNT1	874	196	234	99	48	79	0	110	163	1	59	605	350	238	268	134	3	295	0	147	72	3	41	121	156	0	157	703	14	13	101	43	52	155	663	64	420	5	62	1	358	538	352	0	181	0	5	290	445
LY6G6E	0	0	0	0	0	0	0	0	0	0	0	0	0	0	0	0	0	0	0	0	0	0	0	0	0	0	0	0	0	0	0	0	0	0	0	0	0	0	0	1	0	0	0	0	0	0	0	0	0
EHMT2	92	551	194	62	2	244	76	5	48	34	330	267	773	251	721	302	1	548	30	5	3	278	113	329	209	1	164	170	0	1	116	14	2	221	131	121	2	3	68	100	84	95	39	1	75	31	146	4	2
ELOF1	229	214	5	107	325	336	243	6	233	522	184	1180	152	201	36	354	458	216	36	101	17	264	1	1	169	2	265	518	66	1	200	208	110	85	758	103	395	667	181	4	616	153	266	99	1	122	75	252	249
MED16	19	304	1	20	277	336	1	361	107	2	2	269	77	0	49	410	77	412	5	78	54	103	3	0	2	2	0	276	1	10	25	0	3	1	276	257	2	425	75	329	7	2	333	2	0	0	14	0	0
ST3GAL1	1	0	0	0	27	1	20	277	8	79	24	0	185	0	296	0	173	64	0	10	16	149	0	0	10	0	376	1	18	1	191	0	1	66	344	339	6	1	7	5	455	11	0	0	2	0	19	0	4
TMEM259	12	38	4	52	50	132	32	2	3	118	174	270	81	1	93	170	49	3	1	42	2	0	146	2	2	115	150	72	0	34	43	44	1	129	306	60	2	71	109	1	196	2	130	4	1	107	73	1	0
RNF170	1	1	1	13	364	3	0	0	90	2	1	0	0	1	177	90	7	1	1	7	0	73	0	1	98	1	1	16	5	5	53	0	0	0	12	20	1	0	2	0	85	1	0	0	0	1	2	17	55
CLIP3	0	0	1	0	0	0	1	1	1	0	0	0	0	0	0	0	0	1	1	0	1	1	0	0	0	0	0	0	79	0	1	0	0	0	0	0	0	0	0	0	0	0	0	0	0	0	0	0	0
THAP8	0	0	0	0	0	0	0	0	0	0	0	0	0	0	0	0	0	0	0	0	0	0	0	0	0	0	0	0	0	0	0	0	0	0	0	0	0	0	0	0	0	0	0	0	0	0	0	0	0
MYL2	0	0	0	0	0	0	0	0	0	0	0	0	0	0	0	0	0	0	0	0	0	0	0	0	0	0	0	0	0	0	0	0	0	0	0	0	0	0	0	0	0	0	0	0	0	0	0	0	0
DEDD	0	0	0	1	15	19	0	0	10	2	0	0	2	0	44	0	0	32	13	0	8	0	1	35	1	0	1	0	0	0	12	15	0	0	24	0	1	0	1	1	24	3	1	0	12	0	0	30	0
MCEMP1	0	0	0	0	0	0	0	0	0	0	0	0	0	0	0	0	0	0	1	0	0	1	1	0	0	0	0	0	0	0	0	0	0	0	0	0	0	0	0	0	0	0	0	0	0	0	0	0	0
NIT1	1	77	1	165	166	185	0	1	0	0	1	0	0	1	0	133	142	1	0	23	0	0	1	0	1	0	15	776	1	1	158	90	0	32	163	17	1	64	0	1	258	270	0	0	282	1	0	2	0
PAX5	6	2	6	3	3	1	1	2	0	1	3	1	2	3	3	3	3	4	2	0	3	2	2	3	1	2	0	4	3	0	4	1	2	0	3	10	2	3	4	5	4	3	1	4	1	1	3	2	2
PRDM15	1	0	3	0	18	91	0	2	41	0	28	1	0	5	0	52	83	7	0	0	21	2	1	3	328	0	186	0	1	0	1	0	1	0	1	0	20	1	1	2	604	1	170	1	0	12	1	89	15
RNF168	1	3	4	5	293	125	36	3	63	114	1	388	0	16	168	127	87	4	4	12	29	440	2	1	267	99	200	42	11	3	68	0	27	42	174	156	245	4	47	2	6	0	4	110	0	3	5	1	52
TCTEX1D2	270	61	4	100	143	106	2	3	27	87	181	31	5	4	35	62	435	3	107	21	1	5	48	3	319	3	2	96	2	49	24	3	1	1	5	112	7	160	5	3	435	3	321	58	3	140	0	4	287
CHP1	1	0	158	1	499	375	3	2	2	1	1	0	557	2	0	297	1513	296	69	50	114	0	0	385	63	1	311	712	112	0	100	252	97	45	822	528	73	204	214	5	816	441	102	20	4	3	6	56	3
SVAL2	0	0	0	0	0	0	0	0	0	0	0	0	0	0	0	0	0	0	0	0	0	0	0	0	0	0	0	0	0	0	0	0	0	0	0	0	0	0	0	0	0	0	0	0	0	0	0	0	0
TRPV4	0	1	0	0	82	0	2	0	1	0	0	0	0	0	0	0	0	0	0	0	0	0	0	0	0	0	1	1	0	0	0	0	1	0	0	0	0	0	0	0	0	0	0	0	0	0	0	0	0
KLHL3	0	0	0	0	0	0	0	0	0	0	0	0	0	0	0	0	0	0	0	0	0	0	0	0	1	0	0	0	0	0	0	0	0	0	0	0	91	0	0	0	0	0	0	0	0	0	0	0	0
TVP23B	0	2	0	2	0	114	270	4	327	1006	346	532	210	2	802	229	1043	35	0	68	133	0	2	2	371	3	1	1172	174	2	60	223	6	360	319	343	3	260	29	412	1109	31	7	1	274	2	277	1	3
DNAJC7	139	653	158	306	333	342	88	1	151	156	2	482	34	31	3	3	552	34	1	107	85	410	306	181	428	434	61	336	255	17	103	73	2	67	611	302	120	304	315	423	96	38	62	4	28	533	170	71	142
ZFP385C	0	0	0	0	0	2	0	0	0	0	0	0	0	0	0	0	0	1	0	0	0	0	0	1	0	0	0	1	0	0	0	0	0	0	0	0	0	0	0	0	0	0	0	0	0	0	0	0	0
CACYBP	1297	1507	728	391	2127	1961	2113	223	1580	1365	1139	4857	794	1378	119	1064	1920	709	103	535	535	1183	312	4	1553	564	212	2640	243	112	1159	89	298	769	3771	2403	916	2308	782	358	1711	1190	906	564	278	552	939	287	994
CLUAP1	82	180	0	65	184	78	200	0	64	0	210	0	0	1	137	98	359	3	0	0	54	238	0	1	49	0	0	237	1	1	22	132	53	42	172	0	5	120	62	2	0	1	0	0	8	138	0	95	19
ZSWIM7	1	63	0	0	307	215	1	0	0	0	0	215	0	1	0	0	1	0	2	11	24	22	0	0	0	0	0	0	0	0	2	0	1	6	188	0	0	0	89	1	53	0	1	98	5	1	159	2	0
PIGL	0	8	0	0	32	155	282	2	10	41	1	2	355	116	534	5	1	53	0	44	3	275	5	3	190	0	2	1	1	1	0	0	2	0	0	121	0	19	2	0	61	22	4	0	0	0	0	0	0
NDUFA2	329	741	176	530	1157	801	478	373	753	444	598	947	116	614	407	1160	2863	646	342	343	345	667	92	245	604	628	775	3194	30	77	432	196	395	269	2166	2394	549	1375	965	126	1693	463	585	630	229	161	608	31	641
PAM16	0	10	119	0	99	15	8	1	8	21	112	52	15	1	0	7	43	5	1	2	1	30	0	0	12	7	2	38	0	6	8	0	3	6	12	28	25	6	1	12	15	16	11	6	22	7	0	0	47
GLIS2	0	0	0	2	0	0	0	2	0	2	1	2	1	0	1	0	14	0	0	1	0	0	1	1	1	0	0	1	1	110	0	0	0	0	2	0	0	0	0	0	0	0	20	2	1	0	0	0	0
COX6C	988	1101	100	235	1180	1358	1063	358	585	1013	580	2091	328	907	1083	1549	1504	484	98	242	226	670	223	184	1145	923	903	4684	56	120	408	263	184	240	2883	1603	659	1213	1064	353	2043	593	649	650	153	276	132	160	792
BICC1	0	0	1	1	0	1	1	1	0	0	1	0	1	0	1	3	1	0	0	0	1	2	0	0	1	1	1	1	0	1	0	1	0	0	0	0	0	0	0	0	1	0	0	0	1	0	0	0	0
UBE2Z	0	416	52	0	313	18	30	1	11	8	1	138	0	0	2	7	34	0	77	2	0	340	19	0	6	3	2	1	24	0	1	0	0	131	2	73	149	0	1	6	75	117	8	1	1	5	142	163	1
GIP	0	0	0	0	0	0	0	0	0	0	0	0	0	1	0	0	0	1	0	0	0	0	0	0	0	0	0	0	0	0	0	0	0	0	1	0	0	0	0	0	0	0	0	0	0	0	0	0	0
TMEM87B	0	2	0	3	1	1	1	1	1	21	1	1	0	0	0	219	21	1	9	1	0	1	0	1	0	0	0	534	1	1	64	0	0	0	0	1	69	0	0	1	0	0	0	1	41	0	1	0	1
ANAPC1	5	1043	9	127	781	236	47	9	303	296	181	270	67	129	3	754	1397	354	749	71	52	235	502	2	113	5	199	1815	235	5	262	64	25	101	563	1094	457	1361	75	10	46	419	439	7	51	5	40	288	267
MERTK	0	0	0	0	0	0	0	0	0	0	0	0	0	0	0	0	0	0	0	0	0	0	1	0	0	0	0	0	1	0	1	0	0	0	0	1	0	0	0	0	0	1	0	0	0	0	0	0	1
TSG101	649	161	248	85	328	115	0	1	151	0	36	346	160	305	285	118	403	143	27	245	49	9	212	218	300	1550	328	694	5	54	150	86	78	114	1231	484	350	2	148	115	8	415	72	4	2	356	109	240	79
HPS5	2	58	0	0	423	69	1	0	85	146	1	0	346	0	61	1	1	486	0	0	3	11	0	0	0	3	0	0	0	2	1	0	0	0	0	0	1	62	4	1	415	79	1	0	1	2	258	58	1
MAP3K4	0	0	0	1	2	24	1	1	50	121	1	75	6	0	0	0	177	24	196	1	0	15	0	1	1	0	2	50	0	170	94	0	318	0	1	33	0	423	46	0	312	0	56	0	0	0	268	0	0
PIEZO1	0	92	1	0	0	24	0	1	94	5	18	85	0	72	1	70	189	49	0	52	5	705	1	0	7	1	24	58	0	0	18	0	0	37	305	16	27	29	69	1	193	14	0	0	0	0	28	0	102
BLK	0	0	0	0	2	0	0	1	1	1	2	0	0	0	0	0	0	0	0	1	0	1	1	1	0	1	0	0	0	0	0	0	0	0	0	0	0	0	0	0	0	0	1	0	0	1	0	0	0
RNF166	2	2	42	101	251	5	339	18	1	1	153	1	166	1	691	1	82	158	71	45	4	1	303	196	3	0	1	0	0	1	118	2	13	43	3	117	141	1	78	0	264	1	9	4	0	300	279	358	1
ANKRD28	0	415	1	2	1	2	255	3	10	163	4	8	117	0	0	326	0	377	49	2	0	247	23	1	226	1	1	5	186	43	0	56	90	0	133	171	245	0	4	35	2	286	554	12	0	200	29	1	112
ANKRD52	3	3	3	4	43	0	3	2	46	3	0	18	4	4	5	3	0	13	36	17	6	3	1	1	124	3	2	46	68	0	40	3	4	1	171	4	3	18	3	4	41	4	4	3	2	2	96	1	4
PKD2L2	0	1	0	0	124	14	6	34	14	1	76	0	0	0	0	0	144	0	35	0	0	0	0	0	2	0	0	27	31	0	15	0	0	0	0	163	0	297	86	1	16	1	0	41	0	1	1	0	0
SRP19	336	170	74	305	988	863	324	4	535	396	146	1957	90	291	136	832	741	162	3	240	298	568	2	131	351	201	530	1066	61	64	284	216	153	94	2151	1151	51	655	495	2	1333	372	347	3	283	142	123	177	249
TMBIM7	0	1	0	0	0	0	0	0	0	0	0	0	0	0	0	0	0	0	0	0	0	0	0	0	0	0	0	0	0	0	1	0	0	0	0	0	1	0	0	0	0	0	0	0	0	0	1	0	1
CLEC4F	0	0	1	1	0	0	1	0	0	0	0	9	3	2	0	5	3	2	0	1	0	0	0	0	0	0	0	0	0	0	2	0	1	0	4	1	0	0	0	0	1	1	0	0	0	0	0	0	1
KLRA17	0	1	0	0	0	0	0	0	0	0	0	0	0	0	0	0	0	0	0	0	0	0	0	0	0	0	0	0	0	0	0	0	0	0	0	0	0	0	0	0	0	0	0	0	0	0	0	0	0
WDFY2	0	0	0	0	0	0	0	0	0	0	0	1	58	0	0	0	0	0	0	0	0	0	0	0	0	0	0	0	0	0	0	0	0	0	1	0	4	0	60	0	0	0	0	1	0	0	0	0	0
RBSN	1	0	1	1	1	50	2	411	34	222	2	113	0	42	2	0	167	142	0	88	0	1	3	0	4	2	1	466	0	0	1	239	2	14	640	1	0	268	2	1	3	38	15	1	1	71	286	1	0
MRPS25	0	485	4	58	688	191	217	2	152	173	203	186	179	344	0	255	734	573	4	137	35	401	271	2	428	262	364	1557	1	85	112	92	191	148	745	1139	137	394	293	4	540	304	527	129	12	181	148	135	144
DGUOK	3	198	545	4	282	74	41	276	55	335	177	199	455	140	6	325	232	180	169	20	15	193	119	2	792	0	107	388	96	1	51	0	30	89	348	729	369	303	238	833	408	3	69	139	401	47	238	136	241
CAMTA1	1	62	1	188	230	96	175	51	0	325	33	20	0	144	12	78	131	270	154	23	12	74	105	462	142	108	68	1	54	0	40	15	66	177	305	130	222	49	106	58	89	64	1	1	68	16	71	2	1
CSF1	0	1	1	1	1	0	1	1	1	3	1	2	3	1	4	1	1	4	1	0	0	0	1	2	8	0	3	1	0	0	2	2	2	0	1	0	2	1	1	1	3	0	3	1	0	2	1	73	0
STRIP1	26	324	2	1	318	20	31	0	0	140	147	1	1	1	585	24	287	1	0	0	66	1	0	657	0	116	1	2	63	83	105	0	3	50	1	0	1	0	5	0	18	33	15	344	2	2	478	1	0
KIF1A	0	0	0	0	0	0	0	0	0	0	0	0	0	0	0	0	0	0	0	0	0	0	0	0	257	0	0	1	0	0	0	0	0	0	0	0	0	0	0	0	0	0	0	0	0	1	0	0	0
ALX3	0	0	0	0	0	0	0	0	0	0	1	0	0	0	0	0	0	0	0	0	0	0	0	0	0	0	0	0	0	0	0	0	0	0	0	0	0	0	0	0	0	0	0	0	1	0	0	1	0
SLC25A11	4	202	67	109	758	178	392	357	196	377	1520	910	388	312	1251	246	348	235	398	112	81	49	183	78	7	389	18	1443	35	125	93	177	1	107	1797	280	2	316	382	438	351	44	363	4	544	517	2	2	215
CHRNE	36	0	0	1	0	0	0	0	0	0	0	0	0	0	0	0	0	0	0	0	0	0	0	0	0	1	0	0	0	0	0	0	0	0	0	0	0	0	0	0	0	0	0	0	0	0	0	1	0
CMC2	1	155	2	87	163	398	0	2	75	104	27	111	44	331	2	231	443	3	64	33	53	285	27	0	179	4	193	1098	1	17	326	17	87	50	465	262	62	507	202	1	247	117	109	316	72	60	45	264	80
CHFR	289	173	443	2	593	153	170	1	225	0	264	121	210	1	0	72	3	77	0	2	8	8	13	94	1	95	120	1	0	0	162	0	0	40	350	50	182	58	2	1	268	0	48	0	0	0	117	1	128
CEACAM16	0	0	1	0	0	0	0	0	0	0	0	0	0	0	0	0	0	0	0	0	0	0	0	0	0	0	0	0	0	0	0	0	0	0	0	0	0	1	0	0	0	0	0	0	0	0	0	0	0
HOXA2	0	1	0	1	0	0	0	0	0	0	0	1	0	0	0	0	0	0	0	0	1	0	1	0	0	0	0	0	0	0	0	0	0	0	0	0	0	0	0	0	0	1	0	1	0	0	0	0	1
ADAM28	8	0	5	2	17	7	3	4	0	6	4	5	3	2	3	7	12	3	6	10	0	4	8	10	6	3	2	5	5	2	5	2	4	2	1	8	8	0	2	7	5	6	21	15	1	5	4	2	4
ANKRD53	0	0	0	0	0	0	0	0	0	0	0	0	0	0	0	0	0	0	0	0	0	0	0	0	0	0	0	0	0	0	0	0	0	0	0	0	0	0	0	0	0	0	0	0	0	0	0	1	0
TEX261	245	620	253	22	1123	341	358	366	373	156	229	562	579	377	0	25	342	287	79	281	64	433	179	1	388	4	426	298	69	89	71	49	135	371	1152	1685	10	51	152	250	1389	213	380	81	3	6	104	179	348
FAM120B	496	3	133	135	31	94	299	3	53	19	5	29	0	1	0	51	0	171	6	0	0	357	0	0	2	0	0	0	1	2	0	258	0	6	197	1	127	0	65	107	129	3	0	1	0	54	1	1	2
TBP	3	285	371	84	946	418	274	0	237	105	125	396	492	189	524	641	94	36	76	139	3	765	111	131	206	3	2	695	0	1	229	0	1	163	641	346	213	378	629	242	766	0	219	284	3	5	74	1	558
PSMB1	811	1291	376	413	2470	1635	665	623	797	1408	838	2991	970	718	718	1122	2542	687	423	393	466	1844	755	927	1545	802	1129	4170	316	212	681	178	464	292	3194	1747	373	1815	1224	8	1907	1002	853	613	311	470	510	1056	681
DLL1	0	0	0	0	0	0	1	0	0	0	0	0	0	0	0	0	0	2	0	0	0	1	0	0	0	0	0	0	0	0	0	0	1	0	0	0	0	0	0	0	0	0	0	1	0	1	0	0	0
NOL3	0	0	0	0	0	0	0	0	0	0	0	0	0	0	0	0	0	0	0	0	0	0	0	0	0	0	0	0	0	0	0	0	0	0	1	0	0	0	0	0	0	0	0	0	0	0	0	0	0
FHOD1	1	0	0	0	0	0	0	0	1	156	2	0	1	0	2	0	0	0	0	0	0	258	1	0	210	0	1	2	0	0	1	0	0	0	0	0	0	3	0	0	1	0	0	0	1	0	0	0	0
PLEKHG4	0	0	0	0	0	0	0	0	0	0	0	0	0	1	0	0	0	0	0	1	0	0	0	0	0	0	0	0	0	0	0	0	0	0	0	0	1	0	0	0	0	0	0	0	0	0	0	0	0
SLC9A5	0	0	1	0	0	0	0	0	0	0	0	1	0	0	0	1	1	2	0	0	0	0	0	1	0	0	0	0	0	0	0	0	0	0	0	0	0	0	0	0	0	1	0	1	0	0	0	0	0
ELMO3	0	0	0	0	0	2	0	0	66	0	0	0	188	0	2	0	0	0	0	1	0	0	0	0	0	0	0	0	0	0	16	0	0	0	0	0	1	0	16	0	0	1	185	1	0	0	0	0	0
STC1	4	1	5	3	2	3	3	3	3	0	7	2	1	5	7	2	2	4	0	3	0	4	3	5	7	3	2	5	8	1	1	5	5	1	3	2	4	4	3	5	5	3	7	3	5	7	2	2	4
4931428F04RIK	1	0	0	1	0	0	0	0	0	0	0	0	0	0	0	0	0	3	1	0	0	0	0	3	0	0	0	1	2	0	0	0	0	0	0	0	0	0	0	0	0	1	1	0	0	0	0	0	0
TPPP3	0	0	0	0	1	0	0	0	0	0	0	0	0	0	0	0	0	0	0	0	0	0	0	0	0	0	0	0	0	0	0	0	0	0	0	0	0	0	0	0	0	0	0	0	0	0	0	0	0
MSH3	37	135	1	179	678	2	0	2	14	144	1	2	641	239	9	0	244	2	0	49	2	232	1	220	280	0	140	5	3	1	0	43	0	3	399	8	1	363	22	0	711	0	72	332	0	569	1	70	28
ADAMTS13	0	0	0	0	0	0	0	0	0	0	0	0	0	0	0	0	0	0	0	0	0	0	0	1	0	0	0	0	0	0	23	0	0	0	72	0	0	0	0	0	0	0	0	0	0	0	0	0	0
TMEM208	635	78	120	5	670	577	219	166	631	146	146	329	283	42	2	106	1086	197	201	158	161	282	219	393	230	254	169	1658	90	80	150	0	359	165	2353	1254	335	1487	83	120	1443	147	243	310	5	600	192	6	526
E2F4	1	57	355	12	2400	483	453	209	494	484	257	1015	65	1113	259	493	963	124	55	218	209	96	243	410	466	237	281	1129	3	43	470	4	13	169	3161	1263	31	2192	370	6	1340	8	90	211	1	3	282	156	518
SURF4	964	184	4	438	859	463	699	484	351	387	576	1080	475	90	1	959	869	805	65	360	56	62	5	495	1032	574	1	1465	83	60	745	198	187	159	1995	716	1112	573	290	10	1118	532	990	159	28	345	188	3	292
SURF2	192	126	2	0	258	494	56	1	143	147	216	443	51	92	202	0	287	1	246	101	122	1	278	0	2	0	21	177	1	31	38	22	1	65	830	679	0	0	0	3	343	0	62	202	79	182	107	2	92
DNAJB9	254	143	0	59	1	0	163	462	84	1	1	0	0	1	0	0	0	117	183	10	0	256	355	124	153	3	93	1	2	36	0	0	122	139	0	162	10	84	1	2	246	3	213	1	12	2	269	211	2
NAF1	0	77	1	160	137	168	0	1	1	0	0	256	0	0	199	29	18	1	87	13	11	4	0	0	146	0	0	0	0	0	2	96	0	88	56	17	11	106	84	1	118	543	23	1	0	198	0	1	103
YES1	0	0	1	0	0	1	1	2	0	1	1	0	92	1	0	0	1	2	0	0	1	4	1	3	2	0	0	1	2	0	3	2	1	1	0	0	1	0	0	0	0	1	0	1	1	0	0	1	0
PPP1CB	1053	507	9	673	570	477	30	274	214	392	70	937	539	546	36	393	261	490	67	312	75	1732	7	2	192	199	569	2221	219	142	326	221	196	87	1023	413	351	1243	174	572	1698	283	570	67	1	465	307	341	255
GORASP2	1	6	2	1	205	497	397	6	315	257	162	700	272	9	133	510	1010	62	0	128	95	986	0	378	724	156	170	727	3	102	379	196	101	213	810	346	240	424	137	502	881	367	640	149	225	415	371	508	121
TSEN15	4	268	3	146	440	192	170	1	101	185	98	425	309	69	190	344	314	272	3	3	84	288	1	1	179	172	86	930	1	28	54	70	1	209	271	341	76	156	1	1	615	127	60	327	0	1	104	152	208
OC90	0	0	0	0	0	0	0	0	0	0	0	0	0	0	0	0	0	0	0	0	0	0	0	0	0	0	0	0	0	0	0	0	0	0	0	0	0	0	0	0	0	0	0	0	0	0	0	0	0
EFR3A	4	750	10	7	411	183	2	257	115	32	9	282	441	7	88	8	555	307	4	248	23	10	6	10	48	5	3	10	6	77	253	229	12	59	157	735	101	4	393	10	972	26	102	5	6	6	3	5	348
TRAPPC2L	213	252	0	373	512	354	170	5	207	746	144	445	146	239	841	665	759	93	116	35	74	318	20	0	446	1	469	196	1	29	131	0	1	195	1033	659	1	495	190	54	2	63	664	80	3	150	6	254	345
ACSF3	517	57	0	20	0	1	0	0	53	0	0	59	1	0	0	0	0	199	0	31	0	0	133	0	1	0	1	147	0	0	0	41	0	0	67	123	0	57	66	0	1	53	25	0	147	0	51	1	0
DDX19A	9	34	0	58	170	26	0	0	9	8	0	131	28	68	0	110	42	17	3	43	8	37	61	8	0	1	14	130	2	1	6	0	2	38	135	54	0	30	33	40	32	12	76	0	0	1	17	11	98
GALNS	2	0	0	0	155	363	0	4	5	43	1	2	1	0	1	205	133	1	11	2	0	1	0	0	3	1	2	2037	0	0	383	2	2	4	2354	909	1	2	1	1	2	0	107	0	3	0	2	188	204
GATA2	245	2	1346	464	0	86	691	285	78	1	415	65	190	5	488	32	295	1252	244	22	3	235	17	548	2	1021	8	821	56	74	3	381	694	100	229	2	5	3	6	4	4	1134	174	363	461	6	888	1681	5
C8G	0	0	0	0	1	0	0	0	17	0	45	0	0	0	0	96	0	0	0	0	0	0	0	0	0	0	0	1	0	33	0	0	0	0	33	93	0	0	1	0	0	35	1	2	0	468	159	0	1
ENTPD2	0	0	0	0	0	0	1	1	0	0	0	0	0	0	0	0	0	0	0	0	0	0	0	0	0	0	0	0	0	0	0	0	0	0	0	0	0	0	0	0	0	0	0	1	0	2	1	0	0
RABL6	193	231	52	191	53	89	75	1	119	148	1	3	419	293	305	206	1140	84	149	198	12	179	2	0	12	1	150	335	1	0	50	4	2	124	849	589	70	305	171	3	348	880	365	82	0	1	131	4	77
PTGDS	0	0	0	0	0	0	0	0	0	0	0	0	0	0	0	0	0	0	0	0	0	1	0	0	0	1	0	0	0	0	0	0	0	0	0	0	0	0	0	0	0	0	0	0	0	0	0	0	0
EDF1	161	452	79	112	385	436	232	94	292	425	426	987	375	307	138	203	666	336	38	107	182	398	1	50	369	199	355	1102	85	0	252	157	218	123	1317	977	282	1040	372	191	929	89	144	422	48	174	204	125	358
CLIC3	0	0	0	0	0	0	0	0	0	0	0	0	0	0	0	0	0	0	0	0	0	0	0	0	1	0	0	0	0	0	0	0	0	0	0	0	0	0	0	0	0	0	0	0	0	0	0	0	0
NPDC1	0	0	0	0	1	0	1	0	0	1	6	0	0	0	0	1	0	0	6	0	0	1	0	0	0	0	0	0	0	0	1	4	0	0	0	0	0	0	0	0	0	1	2	1	5	1	0	1	0
FBXW5	2	316	3	0	187	193	109	142	119	218	242	334	3	255	741	87	119	0	200	4	14	370	182	1	221	168	115	267	1	86	32	29	339	126	826	789	3	639	107	2	341	147	2	246	94	1	426	1	7
SLC25A13	36	216	1	0	0	66	0	1	0	0	72	0	0	95	0	0	300	0	0	0	0	2	1	0	184	3	0	4	1	0	118	1	79	29	85	2	14	1	0	3	1	0	281	303	0	43	2	0	0
UBE2I	479	121	25	83	241	136	120	6	143	213	794	607	80	142	594	117	137	178	32	145	68	129	70	74	543	97	140	1433	35	24	171	22	43	137	544	386	116	637	279	194	444	630	17	114	25	271	56	54	108
TSR3	160	122	101	2	227	34	69	0	168	66	46	122	1	233	0	32	71	0	0	26	0	163	0	1	122	0	1	466	1	49	2	1	1	156	551	370	3	46	41	237	1	168	1	71	0	10	127	1	63
UNKL	118	26	0	1	31	0	0	9	0	0	2	2	5	0	3	0	1	0	0	0	0	0	0	0	2	0	0	1	0	1	10	1	0	1	60	0	0	0	0	42	0	1	0	0	0	0	0	0	0
LRRK1	1	34	0	0	1	23	1	8	2	1	1	0	192	0	354	1	0	115	7	0	0	1	8	0	6	113	4	2	75	0	1	2	3	1	1	0	47	0	40	0	1	1	130	31	1	1	11	0	0
ALDH1A3	0	0	1	0	14	56	0	0	35	0	1	0	0	0	1	4	1	1	0	0	0	0	0	0	0	0	0	2	0	0	0	0	0	0	0	0	0	2	0	0	0	0	0	0	0	26	0	0	0
ACTN1	16	6	11	7	13	9	9	9	3	24	102	16	4	12	7	4	15	11	24	6	1	10	10	10	16	15	10	12	8	7	8	4	12	3	11	11	11	3	6	15	14	13	16	10	12	11	6	6	16
SIRT2	310	1	363	230	437	273	498	190	88	356	661	282	0	89	21	339	1012	653	4	70	65	219	75	63	221	120	6	1337	1	34	71	62	3	278	538	252	2	2	51	374	1788	314	1	145	0	1	3	128	426
HNRNPL	161	161	23	78	254	285	27	32	73	195	177	235	159	130	116	413	336	56	4	79	22	160	62	14	158	179	111	428	11	28	25	54	62	43	387	325	378	126	294	7	242	148	243	112	44	233	66	6	120
NOLC1	114	490	6	212	817	543	363	120	413	256	719	1289	370	691	4	716	1398	385	241	386	235	800	61	159	774	2	118	2087	2	19	545	182	150	478	1199	1665	289	1143	918	10	2911	369	316	210	27	168	827	426	708
CASD1	354	30	6	463	395	5	2	1	167	1	251	36	0	0	2	2	286	185	58	178	0	445	2	5	74	4	6	240	0	0	2	106	238	4	1	46	117	2	2	0	3	2	123	213	46	159	2	31	1
CNKSR3	458	68	1	0	0	45	156	283	0	156	0	147	194	0	0	62	0	35	1	2	1	60	0	0	1	0	0	0	0	0	15	1	1	12	37	0	2	0	23	0	0	114	11	103	0	0	0	1	7
MTMR1	0	225	0	1	1	0	331	6	20	216	5	0	0	1	0	72	304	213	0	43	0	3	0	565	467	2	0	0	0	1	100	2	4	1	199	5	2	1	2	4	498	1	68	31	184	0	0	236	222
HMGB3	51	92	1	655	1619	559	479	1	388	313	690	859	147	429	540	556	1453	247	314	349	224	735	106	167	27	247	484	1661	2	80	439	127	237	99	2383	956	2	759	334	130	1045	581	92	81	31	2	195	2	459
MAP2	2	0	1	1	0	1	0	0	0	0	2	0	1	0	0	1	1	2	1	1	0	0	0	1	1	0	1	0	1	0	0	2	0	0	2	0	2	0	1	0	0	2	2	0	0	1	0	2	3
CYP2J9	0	0	0	0	0	0	0	1	0	0	0	0	0	0	0	0	0	0	127	0	0	1	1	1	55	0	0	0	62	0	0	0	0	0	2	0	0	2	0	369	0	1	0	0	0	411	0	1	0
NIPSNAP3A	0	0	0	0	0	0	0	0	0	0	0	0	0	1	0	0	0	0	0	0	1	0	0	0	0	1	0	0	0	0	0	1	0	0	0	0	0	0	0	0	0	0	0	0	0	0	0	0	0
ABCA1	4	2	289	1	0	0	1	0	1	0	0	1	0	0	2	3	1	162	1	0	0	0	2	0	3	1	0	1	1	1	1	17	0	1	0	1	1	1	3	35	1	9	0	0	1	0	0	5	2
NIPSNAP3B	604	199	5	0	270	180	87	3	29	299	246	710	213	264	1	132	182	168	178	119	138	1043	5	0	360	0	30	307	1	2	450	153	97	92	1208	0	7	510	215	1	218	334	0	171	4	61	521	277	520
LAGE3	42	757	3	2	499	147	140	109	162	139	421	102	78	151	361	426	219	103	88	61	40	218	52	1	144	2	343	495	0	14	159	113	64	44	782	204	28	261	179	5	934	248	106	339	1	91	201	6	339
UBL4A	1	473	80	284	605	526	134	1	293	159	573	922	2	352	1	446	418	197	234	110	42	775	4	953	390	76	174	1281	13	1	438	32	306	288	1190	1151	397	254	253	5	920	197	238	207	76	888	96	3	474
GDI1	463	324	6	435	249	360	10	283	67	182	585	0	920	1	1	1	3	25	111	108	0	5	454	1	41	1	210	392	232	173	95	18	0	118	15	285	392	937	2	511	4	299	160	484	32	319	412	8	238
SASH1	0	0	0	0	0	2	1	1	2	0	1	1	0	35	0	0	0	1	0	0	1	1	0	2	0	1	1	4	0	1	0	0	0	0	1	0	1	0	0	0	0	1	0	0	0	52	0	0	0
GADD45B	0	0	0	0	0	0	0	118	0	0	1	1	2	0	0	0	0	0	0	0	0	0	0	0	113	0	1	1	0	0	0	0	0	0	1	0	237	0	1	0	1	0	0	0	0	245	1	0	1
SLAMF6	0	0	0	0	1	0	0	0	0	0	0	0	0	1	0	0	0	0	0	0	0	0	0	0	1	0	0	0	0	0	0	0	0	0	1	0	0	0	1	0	0	0	0	0	0	0	0	0	0
SLAMF1	1	0	2	1	1	0	0	0	0	0	1	1	0	0	2	0	0	341	0	0	0	1	3	1149	0	1	1	1	0	0	0	0	0	0	0	0	1	1	0	0	0	0	0	84	0	0	0	0	0
ZDHHC12	408	38	4	132	188	135	1	182	94	275	4	115	4	113	4	62	8	218	55	2	85	5	3	252	210	0	106	198	88	4	84	127	4	1	124	215	0	2	2	195	248	0	119	0	2	0	1	3	44
ENDOG	0	1	0	0	86	70	41	2	28	50	0	1	38	0	0	57	80	29	0	0	14	0	0	0	0	159	0	0	17	0	4	0	44	0	58	89	2	68	0	0	2	26	28	33	0	0	0	0	21
CYBB	0	1	0	0	3	3	1	6	4	2	0	1	0	3	0	2	3	1	4	1	0	1	1	1	0	1	0	0	4	0	1	0	1	0	0	1	1	0	0	0	0	2	20	1	0	0	0	0	0
GOLGA7	428	268	212	41	525	192	180	313	201	193	37	570	359	492	424	506	123	31	3	37	37	363	481	1	256	0	85	649	79	3	100	152	233	112	540	295	80	754	270	6	1032	0	85	1	133	425	4	178	130
XK	0	1	393	88	0	374	190	410	156	593	21	2	0	0	1	83	451	35	0	4	16	26	1	3	2	0	82	343	1	0	294	0	2	108	382	401	2	500	1	3	292	140	0	15	3	1	3	0	3
PCOLCE2	0	0	1	1	1	0	0	0	0	1	1	1	0	0	0	0	0	0	0	0	0	1	1	0	0	1	0	1	0	0	1	1	0	0	0	0	0	0	1	0	0	1	0	1	1	0	0	0	0
CD48	875	2755	986	564	2	3	153	323	4	163	121	3	1309	169	306	168	1	585	536	36	2	3	428	118	1246	3	3	6	3	323	4	323	896	5	116	7	645	1	3	3	2	555	763	206	248	550	213	802	1
CLPX	400	70	1	0	814	300	1	5	331	689	3	569	112	392	1	128	33	116	107	77	46	362	1	1	142	1	3	419	139	4	31	63	50	89	816	157	2	118	76	5	1	1	2	0	337	0	21	1	3
TRABD	91	86	1	192	314	76	0	0	42	0	12	238	4	2	2	39	93	476	131	20	0	1	3	0	2	1	0	560	1	66	9	4	1	1	385	482	79	94	91	2	232	1	44	3	2	3	128	276	132
MOV10L1	0	0	0	0	0	0	0	0	0	0	0	0	0	0	0	0	0	0	0	0	0	0	0	0	0	0	0	1	0	0	0	0	0	1	0	0	0	0	0	0	0	0	0	0	1	0	0	0	0
DENND6B	0	0	0	1	2	1	1	1	36	34	0	4	244	0	0	0	0	1	1	0	3	0	8	0	76	0	1	0	1	71	1	0	0	68	0	1	0	1	0	1	0	1	76	0	0	1	0	0	0
CD83	0	0	0	0	0	0	0	0	0	0	0	0	0	0	0	0	0	0	0	0	0	0	0	0	0	0	0	0	0	0	0	0	0	0	0	0	0	0	0	0	0	0	0	0	0	0	0	0	0
TMEM27	0	1	0	0	0	0	0	0	0	0	0	0	0	0	0	0	0	0	0	0	1	0	0	0	0	326	0	0	0	0	0	0	0	0	0	0	0	0	0	0	0	0	0	0	0	0	0	0	0
ACE2	0	0	0	0	0	1	0	0	1	1	0	0	0	0	0	0	0	0	0	0	0	0	0	1	2	0	0	1	0	0	0	0	0	0	0	0	0	0	0	0	1	0	0	0	0	0	1	0	0
GZMB	0	2	3226	5	0	0	0	0	4	0	0	0	0	0	0	0	0	0	0	0	0	0	0	0	0	0	0	5	0	0	0	0	0	1	0	0	0	0	0	0	0	0	0	0	0	0	0	0	0
GZMF	1	0	0	0	1	0	0	0	0	0	0	0	0	0	0	0	0	0	0	0	0	0	0	0	0	0	0	0	0	0	0	0	0	0	0	0	0	0	0	1	0	0	0	0	0	0	0	0	0
GZMN	0	0	0	0	0	0	0	0	0	0	0	0	0	0	0	0	0	0	0	0	0	0	0	0	0	0	0	0	0	0	0	0	0	0	0	0	0	0	0	0	0	0	0	0	0	0	0	0	0
C4A	0	0	0	0	0	0	0	1	0	1	0	0	0	0	1	0	0	0	0	0	0	0	0	16	0	0	0	0	0	0	0	0	0	0	0	0	245	0	0	1	0	0	0	0	0	0	1	0	0
AGER	0	0	0	0	0	0	0	0	0	0	0	0	0	0	0	0	0	0	0	0	0	0	0	0	0	0	0	0	0	0	0	0	0	0	0	0	0	0	0	0	0	0	0	0	0	0	0	0	0
ATF6B	33	109	0	33	98	118	36	1	37	61	147	2	88	1	49	23	29	30	1	11	27	29	182	1	84	208	46	222	0	1	57	33	70	52	883	49	14	131	66	228	533	0	11	315	59	1	38	19	15
EGFL8	0	0	0	0	0	0	0	0	5	0	0	0	0	0	0	0	0	0	0	0	0	0	0	0	0	64	0	0	0	0	0	0	0	0	0	37	0	0	0	0	0	0	0	0	0	0	0	0	0
NOTCH4	0	0	1	120	3	0	0	1	0	0	0	0	0	0	0	0	0	0	0	0	0	0	0	0	0	0	0	0	0	0	0	32	0	0	0	1	0	0	0	0	0	0	0	1	0	0	0	0	0
PPT2	0	112	25	20	0	44	36	0	9	55	0	5	19	0	0	0	16	0	6	9	3	77	17	18	19	0	77	105	0	12	1	12	26	39	72	66	0	32	18	0	0	143	19	9	81	75	36	0	1
PRRT1	0	0	0	0	0	0	0	0	0	0	0	0	0	0	0	0	0	0	0	0	0	1	0	0	0	0	0	0	0	0	0	0	27	0	0	0	0	0	0	0	0	0	0	1	0	0	0	0	0
RNF5	62	31	5	179	388	111	21	77	63	173	112	403	215	4	1	425	246	52	4	71	1	112	52	0	24	71	0	240	33	7	74	26	92	91	462	166	11	58	143	112	243	216	124	141	17	0	30	35	125
FAM163A	0	0	0	0	0	0	0	0	0	0	0	0	0	0	0	0	0	0	0	0	0	0	0	0	0	0	0	0	0	0	0	0	0	0	0	0	0	1	0	0	0	1	1	0	0	0	0	0	0
CACFD1	235	322	0	32	711	37	0	0	2	443	372	65	1	301	1	3	358	2	0	0	66	0	0	5	1	0	1	22	42	1	0	0	0	2	1	2	2	0	1	1	923	4	1	323	1	4	199	0	366
HIVEP2	3	1	3	33	0	2	0	1	0	1	1	1	0	0	0	0	1	2	3	0	0	5	1	63	3	0	0	0	2	0	0	0	0	0	2	0	0	1	0	0	2	1	1	0	0	2	0	0	1
2310057J18RIK	0	0	0	0	0	0	0	0	0	0	0	0	1	0	0	0	0	0	0	0	0	0	0	0	0	0	0	0	0	0	0	0	0	0	0	0	1	0	0	0	0	1	0	0	0	0	1	0	0
ARNT	118	2	1	4	217	132	192	2	1	28	247	42	1	474	116	22	209	43	144	1	21	1	3	0	2	3	21	3	3	4	10	220	23	9	50	65	455	336	208	4	3	55	1	37	1	0	73	0	267
ITGA2	1	0	0	0	0	0	0	0	0	1	0	0	0	0	0	0	0	0	0	0	0	0	0	0	0	1	0	0	0	1	0	0	0	0	0	0	0	0	0	0	0	0	0	0	0	0	0	0	0
MOCS2	145	56	4	2	1	35	1	2	95	235	553	366	1	188	1	261	271	0	1	3	0	464	0	1	1	3	5	802	1	0	283	0	1	48	1	0	0	374	0	487	241	1	55	4	115	1	73	0	301
NAT9	0	0	76	0	134	0	0	1	57	3	0	9	0	4	0	3	0	1	0	26	23	0	0	1	1	0	0	143	5	1	0	58	1	67	139	41	40	2	0	1	241	0	97	119	0	1	193	1	0
LPL	2	3	2	0	1	32	1	1	0	1	1	3	1	7	2	3	2	4	0	1	1	3	0	2	1	1	1	3	4	2	1	0	2	0	2	2	0	0	1	1	0	1	2	2	2	0	2	0	2
ATP6V0E	863	1010	669	379	753	879	405	47	522	741	408	2248	536	369	481	1624	1824	120	280	217	296	1447	320	157	1244	378	715	3366	48	115	470	229	291	293	2938	1329	227	1693	965	197	3054	871	719	122	492	86	452	386	849
NKX2-5	0	0	0	0	0	0	0	0	0	0	0	0	0	0	0	0	0	0	0	0	0	0	0	0	0	0	0	0	0	0	0	0	0	0	0	0	0	0	0	0	0	0	0	0	0	0	0	0	0
ZFP318	81	0	225	1	2	1	0	2	135	120	41	0	0	1	0	58	136	0	0	14	0	0	2	1	4	0	0	234	0	31	2	0	0	34	77	0	1	368	0	0	4	1	23	144	18	0	0	1	0
TTBK1	0	1	0	1	0	0	0	0	0	0	0	0	0	0	0	0	0	0	0	0	0	0	0	0	0	0	0	0	0	0	0	1	0	0	0	0	1	1	0	0	0	0	0	0	0	1	0	0	0
SRF	0	98	0	0	1	14	0	0	0	0	173	35	0	3	0	173	11	4	33	34	2	0	25	1	1	334	129	103	0	0	55	1	0	3	0	35	12	25	35	0	2	176	0	2	0	200	0	1	24
GATA3	172	112	174	113	87	160	162	234	80	111	392	150	83	145	173	111	161	179	51	51	102	233	123	279	221	236	127	289	203	123	139	162	264	63	155	88	78	64	73	91	112	82	83	138	180	102	74	98	119
GATA5	0	0	0	0	0	0	0	0	0	0	0	0	0	0	0	0	0	0	0	0	0	0	0	0	0	0	0	0	0	0	0	0	0	0	0	0	0	0	0	0	0	0	0	0	0	0	0	0	0
LAMA5	0	0	0	0	1	0	0	1	0	1	0	0	0	0	0	0	0	2	0	0	0	1	0	0	0	1	0	2	106	1	0	0	0	1	0	1	0	0	1	0	0	279	4	1	1	0	1	0	0
STEAP1	0	0	0	0	0	0	0	0	0	0	0	0	0	0	0	0	0	0	0	0	0	1	0	0	0	0	0	0	0	0	1	0	0	1	0	0	0	0	0	0	1	0	0	0	0	0	0	0	0
STEAP2	1	1	0	1	0	2	1	4	2	2	2	1	2	0	1	1	4	2	2	0	1	2	0	2	2	5	2	2	2	3	2	4	1	0	3	4	0	0	2	3	2	4	1	2	2	1	0	0	4
HSPA8	1246	2262	689	288	4019	3194	4162	754	2786	1276	2183	6534	1506	1927	1000	1857	2783	1661	418	1169	925	3699	789	1035	2624	1150	763	7159	441	156	3012	545	717	1777	11151	3621	334	5412	973	1557	9821	3198	1744	2183	561	663	1596	1241	2321
SERAC1	0	1	0	0	1	0	0	190	0	1	0	4	0	1	0	0	0	0	0	0	0	2	0	0	0	0	0	0	0	1	1	0	0	0	0	1	0	0	0	0	0	0	0	0	0	0	0	0	0
AWAT1	1	0	0	0	0	0	0	0	0	0	0	0	0	0	0	0	0	0	0	0	0	0	0	0	0	0	0	0	0	0	0	0	0	0	0	0	0	0	0	0	0	0	0	0	0	0	0	0	0
PDZD11	0	220	3	216	524	205	114	0	124	121	206	0	461	213	0	178	830	175	80	123	57	3	276	270	1	1	1	624	1	52	105	2	143	168	749	762	22	241	239	3	320	97	117	280	161	2	0	206	109
PSMA2	1254	2438	6	233	1382	1383	716	4	1167	798	346	2883	696	517	924	1039	2319	792	328	399	368	1707	261	591	1064	361	716	4350	60	215	786	234	358	780	3234	2129	399	1597	711	602	2343	917	1278	792	60	591	202	544	1453
MRPL32	1	198	128	194	367	246	438	170	220	225	116	643	131	248	180	563	696	228	92	190	104	544	240	164	398	1	61	1273	4	1	217	5	48	16	975	408	163	300	207	119	334	2	234	5	39	238	120	363	235
SETDB1	569	36	0	167	53	390	3	1	96	6	57	374	0	28	0	445	169	5	103	41	9	585	2	729	3	2	134	1158	18	3	155	71	4	101	185	152	137	606	3	20	57	205	118	0	3	96	17	27	53
ANXA9	0	153	2	0	124	2	130	0	92	1	208	88	0	0	1	1	0	0	2	13	45	58	1	220	110	0	276	299	0	0	49	19	0	151	274	46	1	0	0	3	1	147	116	0	0	0	139	1	1
ARNT2	0	0	0	1	0	0	0	0	0	0	0	0	0	0	0	0	0	0	0	0	0	0	0	0	0	0	0	0	0	0	0	0	0	0	0	0	0	0	0	0	0	0	0	0	0	0	1	0	0
PRUNE1	222	0	0	233	98	65	0	1	30	153	1	424	0	118	150	36	186	3	0	72	22	45	0	113	126	0	122	0	0	2	11	1	0	104	0	77	4	2	2	2	459	118	139	0	1	1	0	0	123
CERS2	668	449	299	1619	901	1097	143	367	1170	383	547	2586	572	198	960	665	2024	604	365	240	308	1874	1005	311	397	195	1362	1183	189	133	235	718	350	529	2313	741	73	1941	827	341	2552	803	526	1065	9	549	644	2	873
NLRP5	1	1	0	0	1	0	0	0	0	0	0	0	0	0	0	0	0	0	0	0	0	0	0	0	0	0	0	0	0	0	0	0	0	0	0	0	0	0	0	0	0	0	0	0	0	0	0	0	0
CAPZA2	1580	1210	13	791	690	741	936	1438	369	819	235	1290	668	69	1635	594	936	257	988	210	85	564	1681	585	1413	692	31	2095	310	101	382	451	76	530	925	792	14	1771	589	2038	3404	1237	650	51	385	61	584	1430	332
PLEKHO1	103	50	1	1	0	0	0	2	0	1	1	0	19	0	2	0	0	0	0	0	0	1	0	3	2	0	1	2	0	0	1	1	0	2	0	0	0	0	0	22	0	0	0	0	1	72	0	44	1
VPS45	75	224	0	1	0	44	0	1	11	2	2	54	68	0	0	12	98	0	49	47	15	49	5	245	0	453	116	0	0	81	28	35	0	0	239	185	1	35	125	0	100	1	0	52	1	0	0	414	168
PRPF3	0	27	2	44	304	60	4	492	74	139	37	609	3	336	211	823	282	462	3	1	139	297	254	0	1	12	96	455	1	1	266	1	3	56	628	484	115	713	162	5	5	0	46	1	1	368	72	72	218
ANP32E	148	535	115	317	871	595	215	9	218	150	619	669	279	320	293	534	504	150	26	243	80	708	221	2	508	252	467	1322	90	43	246	226	118	61	1574	1220	819	1358	281	7	1056	394	200	365	4	363	3	7	522
APH1A	3	12	0	0	15	15	31	1	3	0	0	5	6	2	0	18	62	68	16	2	3	16	0	0	0	2	1	10	18	1	5	2	2	0	131	0	7	0	0	1	5	14	4	0	0	0	13	0	19
TAB2	98	3	28	158	578	7	0	504	1	1	2	326	2	0	25	22	207	1	81	14	13	0	0	3	41	1	154	783	33	40	36	1	211	2	127	306	0	1	68	101	33	22	176	2	162	426	597	12	4
PPIL4	390	5	5	600	379	445	406	512	480	477	19	220	354	35	572	276	350	1	155	188	60	136	329	3	437	3	124	535	2	341	417	280	6	203	1462	998	3	454	3	4	519	2	284	108	2	19	294	224	240
CNIH1	455	688	22	3	878	338	216	4	844	123	149	881	279	289	462	557	37	192	225	142	173	215	14	372	514	662	315	824	1	63	508	310	409	24	885	1831	206	569	636	240	2410	92	572	214	190	269	19	3	860
EPS8	0	0	2	0	0	0	0	0	0	0	0	0	0	0	96	0	0	1	0	0	0	0	0	1	0	0	1	0	0	0	0	0	1	0	0	1	0	0	0	0	0	0	0	0	0	12	0	0	1
MED22	287	2	2	8	1	357	39	0	148	0	332	268	0	1	1	108	294	1	1	67	41	737	113	0	205	586	0	501	0	1	0	53	2	15	28	196	53	93	53	0	0	0	232	0	2	0	292	0	55
ABO	0	0	0	0	0	0	0	0	0	0	0	0	1	0	0	0	0	0	1	0	0	0	0	0	0	0	0	0	0	0	0	0	0	0	0	0	0	0	0	0	0	0	0	0	0	0	0	0	0
SURF1	278	134	2	12	351	54	129	158	66	248	130	125	259	1	114	166	31	0	140	54	19	1	0	133	0	93	100	924	89	73	119	75	1	89	219	224	148	164	81	3	640	192	1	0	0	0	100	134	85
MED28	522	455	77	210	467	373	80	1	184	223	574	1010	4	247	127	467	182	215	133	153	74	384	144	173	440	239	374	1233	53	87	158	213	23	154	692	592	3	341	184	601	879	558	214	144	248	536	470	109	124
QDPR	278	337	79	298	300	244	281	1	164	412	494	695	2	166	96	273	997	651	199	110	106	1277	1	261	154	154	86	706	9	22	158	149	284	276	1149	768	200	497	68	155	270	135	476	117	77	2	218	118	253
GNRH1	0	0	0	0	0	0	0	1	0	0	0	0	0	0	0	0	0	0	0	0	0	0	0	0	0	0	0	0	0	0	0	1	0	0	0	0	0	0	0	0	0	0	0	0	2	0	0	0	0
TNR	1	1	0	0	0	0	1	0	0	1	2	1	0	1	0	0	0	0	1	0	0	0	0	0	0	0	1	0	0	0	1	0	1	0	2	2	1	0	0	0	0	2	0	0	0	0	0	1	1
SQSTM1	627	218	377	480	527	325	437	322	212	246	307	286	1006	304	818	295	1114	239	12	151	77	374	241	0	90	2	78	622	418	263	210	16	7	305	1885	1380	264	1144	227	610	905	961	289	0	275	267	318	1	288
NFE2L2	590	2	254	382	340	494	1	3	431	463	461	957	0	20	390	677	242	542	44	145	196	1227	236	9	445	355	22	1537	3	7	836	124	465	135	2534	619	4	1677	240	5	4026	240	168	265	382	74	177	325	336
RXRG	2	0	0	0	0	0	0	0	0	0	1	0	0	1	0	0	0	0	0	0	0	0	0	0	1	0	0	2	0	0	0	1	0	0	0	0	0	0	0	0	0	0	0	0	0	0	0	1	0
RXRA	0	0	0	0	0	0	1	0	21	0	0	0	0	22	0	0	0	0	0	50	0	0	0	0	1	0	0	0	0	0	0	0	0	0	1	0	1	0	93	0	0	0	0	0	0	0	0	0	0
ADAMTSL4	1	16	0	2	0	0	1	1	0	0	1	0	0	0	0	0	1	0	0	0	1	1	0	0	0	0	0	2	1	0	0	0	0	0	0	0	0	1	0	0	0	0	0	0	1	0	0	0	0
FCRLS	0	0	0	0	0	0	0	0	0	0	0	0	0	0	0	0	0	0	0	0	0	0	0	0	0	0	0	0	0	0	0	0	0	0	0	0	0	0	0	0	0	0	0	0	0	0	0	0	0
CD5L	0	0	0	0	0	0	0	0	0	0	0	0	0	0	0	0	0	0	0	0	0	0	0	0	0	0	0	0	0	0	0	0	0	0	0	0	0	0	0	0	0	0	0	0	0	0	0	0	0
PRPSAP1	680	539	229	32	1828	611	98	6	857	466	140	721	6	200	8	413	339	345	15	300	183	7	172	2	24	7	469	2351	37	78	414	135	9	288	1721	1030	143	596	428	13	1720	344	421	3	292	145	165	245	527
FAM184B	1	0	0	1	1	0	0	0	0	0	2	1	0	0	1	0	1	1	0	0	0	1	0	2	0	1	0	2	1	0	1	0	0	0	0	1	1	0	0	0	1	0	0	0	0	0	0	1	1
NCAPG	0	313	1	440	296	142	0	0	37	26	28	704	3	38	3	1	1529	1	147	45	57	1	0	1	1	4	598	501	0	2	194	1	14	59	1242	485	0	849	137	2	348	3	16	213	1	1	129	0	407
LCORL	49	179	1	41	661	348	0	0	19	132	2	339	22	0	1	63	360	123	65	2	0	43	0	0	545	49	292	8	0	1	31	160	0	1	651	176	1	0	94	2	50	147	38	0	0	154	0	3	1
LTA4H	682	986	276	515	667	108	1402	104	275	62	454	387	735	158	491	49	439	5	104	23	105	566	308	556	1165	84	3	609	3	223	433	5	77	124	810	85	1045	1244	282	648	2069	786	1277	225	6	712	213	742	359
AMDHD1	0	0	0	0	1	0	0	0	0	0	0	0	0	0	0	0	0	0	0	0	0	0	0	0	0	0	0	1	1	0	0	0	1	0	0	0	0	0	1	0	0	0	1	0	0	0	0	0	0
DSTN	0	163	1	545	138	16	3	0	45	15	440	754	0	81	17	454	46	618	74	34	139	629	0	322	187	1	5	16	216	34	40	354	0	100	146	204	193	255	68	12	397	306	8	92	106	482	201	201	10
H2AFY	5452	10517	360	415	362	244	632	1709	166	877	869	536	8334	158	1077	29	454	741	936	166	66	1442	2062	671	5903	644	123	40	145	801	102	294	538	467	537	511	4935	146	345	5555	245	1666	4942	294	696	4341	483	2492	104
GTF2IRD2	4	13	3	314	85	53	0	1	2	0	2	2	1	1	2	1	0	1	78	2	1	3	211	0	0	0	1	113	2	1	31	216	6	116	4	2	4	0	1	3	0	581	14	155	1	5	7	46	1
BOLA1	1	96	27	59	339	305	80	145	153	371	214	288	94	437	171	372	459	67	0	46	35	291	141	83	110	394	146	994	1	10	114	1	66	83	417	828	166	190	139	1	400	0	107	60	4	41	73	111	289
GATSL2	15	14	24	6	15	12	13	18	8	15	31	20	15	17	23	8	18	26	47	10	3	21	10	15	36	30	21	39	85	13	15	11	15	38	15	5	13	11	7	19	11	16	21	11	11	8	7	15	15
FCGR1	0	0	0	0	0	0	0	0	0	0	0	0	0	0	0	1	0	0	0	0	0	5	0	0	0	0	0	47	0	0	0	0	0	0	0	0	0	0	0	0	0	0	0	0	0	0	0	0	0
NCF1	1	558	0	4	0	1	0	0	0	1	0	2	666	1	0	1	2	0	0	0	0	1	0	1	169	0	2	0	1	1	0	0	1	2	0	0	237	4	2	223	4	1	303	0	2	751	1	68	1
WNT11	0	0	1	0	0	0	0	0	0	0	0	0	0	0	1	0	0	0	0	0	0	0	0	0	0	0	0	0	0	0	0	0	0	0	1	0	0	0	1	1	1	0	0	0	0	0	0	0	1
ADSS	958	819	163	2	393	251	887	3	648	267	299	1992	60	305	328	8	85	74	277	121	94	76	202	441	338	731	5	788	55	301	257	133	157	288	593	382	123	489	97	810	772	37	430	4	1	70	46	1	541
1700016C15RIK	0	0	0	0	0	0	0	0	0	0	0	0	0	0	0	0	0	0	0	0	0	0	0	0	0	0	0	0	0	0	1	0	0	0	0	0	0	0	0	0	0	0	0	1	0	0	0	0	0
IL17RB	0	173	1	0	0	0	0	0	0	0	0	0	0	0	0	0	0	0	165	1	0	0	0	0	0	0	0	30	0	0	0	0	0	0	0	0	0	0	0	0	0	0	0	0	0	0	0	0	0
CACNA1D	0	0	1	219	0	0	0	2	0	1	0	0	0	0	0	0	0	0	0	0	0	0	0	0	31	0	0	0	0	0	0	0	0	1	0	0	0	0	1	0	0	1	1	0	0	0	1	0	0
CHDH	1	43	0	0	0	0	0	0	0	0	0	1	1	0	0	0	0	0	0	0	0	0	0	0	149	1	0	0	0	0	0	0	0	0	0	0	0	0	0	3	1	0	76	3	2	238	0	12	1
ACTR8	59	300	1	0	2	12	0	2	152	14	1	300	567	530	0	84	14	1	8	20	0	0	1	371	2	1	15	41	0	0	70	1	3	1	118	1	20	1	0	0	0	0	0	1	2	80	210	195	84
LRRC27	0	1	1	0	0	1	0	0	0	0	0	0	0	0	0	0	0	0	0	0	0	0	0	0	0	0	0	0	0	0	0	0	0	0	0	0	0	1	0	0	0	1	0	0	1	1	0	0	0
STK32C	0	0	0	0	0	0	0	0	0	0	0	0	0	0	0	0	0	0	0	0	0	0	0	0	0	0	0	0	0	0	0	0	0	0	1	0	0	0	0	0	0	0	0	0	0	0	0	0	0
FNTA	3	910	3	192	916	396	420	3	415	174	351	1086	323	556	245	286	708	277	4	172	95	2	230	452	188	3	312	888	1	6	445	218	4	69	979	688	142	369	23	453	1245	516	142	217	2	2	444	384	152
SKIV2L2	167	373	51	4	514	488	4	4	193	4	427	382	139	0	0	100	667	710	46	88	7	130	2	2	467	1	500	580	18	2	222	0	15	63	117	839	159	632	116	5	1104	450	55	2	284	11	64	181	76
LBP	297	92	8	2	3	0	0	341	1	0	1	0	1	0	0	0	0	1	2	1	0	0	3	1	535	0	1	2	268	253	2	0	0	2	3	2	18	2	0	1	1	2	246	2	2	1	1	219	1
CELSR1	0	0	0	1	0	0	0	0	0	0	0	114	0	0	49	10	34	0	0	1	0	0	1	1	0	2	0	0	11	0	1	0	1	0	4	60	0	0	0	0	32	0	0	0	1	2	0	0	65
FLI1	373	451	174	235	1	5	227	447	1	189	11	3	3	0	759	3	5	130	111	1	0	2	0	193	345	507	1	1	138	122	3	14	130	0	2	0	106	3	4	648	5	304	249	2	2	6	1	363	5
STARD13	2	0	0	0	1	0	1	0	0	0	1	1	0	0	1	0	0	0	0	0	0	0	0	0	1	0	0	0	0	0	1	0	1	0	0	0	1	0	1	1	0	0	0	0	2	0	0	0	1
TENM1	1	0	1	0	1	1	0	0	0	1	1	0	0	1	1	0	0	0	0	1	0	1	0	1	1	0	0	3	0	0	0	0	1	1	2	1	0	0	0	0	1	1	0	0	0	0	0	0	0
CAMK1G	0	0	0	0	0	0	0	0	0	0	0	0	0	0	0	0	0	3	0	0	0	0	0	0	0	0	0	0	0	0	0	0	0	0	0	0	0	0	0	0	0	0	0	0	0	0	0	3	0
DIEXF	2	0	13	0	91	11	0	6	41	25	40	0	0	0	0	0	3	0	0	85	12	395	2	3	81	0	1	503	0	1	0	0	0	2	0	114	337	1	19	3	2	72	2	14	235	1	19	0	1
HSD11B1	0	0	0	0	1	0	0	0	0	0	4	0	0	0	0	0	1	0	0	0	0	0	0	0	0	0	0	0	0	1	0	0	0	0	0	0	100	0	0	0	0	0	4	3	0	0	1	0	2
SYT14	0	0	1	0	0	0	0	0	0	0	1	0	0	0	0	0	0	0	0	0	0	0	0	0	0	0	0	0	0	0	0	0	0	0	0	0	3	0	0	0	0	0	0	0	0	0	0	0	0
H2-M3	18	1	5	225	0	1	0	0	0	54	0	0	0	0	1	0	1	157	95	0	1	192	250	3	0	6	1	2	1	1	0	0	0	0	5	0	29	0	0	0	0	1	33	2	2	51	0	126	1
LONRF3	0	0	0	35	0	0	1	0	0	1	0	0	0	0	0	0	0	0	0	0	0	0	0	0	0	0	0	0	0	0	0	0	0	0	0	0	0	0	0	0	0	0	0	0	0	0	0	1	0
ATP5E	701	910	225	454	1062	1064	237	96	629	971	647	1166	336	628	575	836	1263	431	118	164	258	852	53	224	672	663	686	3153	105	48	370	155	320	508	2121	1597	992	1404	750	100	988	379	694	416	126	125	218	282	528
NELFCD	1	705	1	0	329	43	227	2	111	158	591	316	311	2	1	446	490	262	253	101	149	615	1	1	0	2	368	354	0	1	129	0	161	165	937	377	340	1067	4	2	468	1	112	275	7	354	12	0	273
TUBB1	0	0	0	0	0	0	0	0	0	1	0	0	0	0	0	0	39	0	0	0	0	0	0	0	0	0	0	0	0	0	1	0	0	0	0	0	0	0	0	0	0	0	0	0	0	0	0	0	0
CTSZ	1177	960	314	3	1258	609	347	402	464	376	4	1058	164	388	572	398	337	433	417	126	58	4	1106	2	507	572	390	546	129	146	159	98	287	493	1876	192	217	271	144	266	1003	62	704	157	3	455	3	769	517
PRELID3B	79	357	3	346	1526	669	939	5	428	258	580	1406	707	358	358	949	516	606	7	238	81	585	2	82	379	1292	12	1322	1	5	316	22	200	149	1217	1745	263	867	365	121	1058	493	219	588	5	3	101	3	682
SERTAD4	0	0	0	0	0	0	0	0	0	0	0	0	0	0	1	0	0	0	0	0	0	0	0	1	0	0	0	0	0	0	0	0	0	0	0	0	0	0	0	0	0	0	0	0	0	0	0	0	0
H2-M2	7	0	1	1	3	2	1	8	0	0	7	3	2	1	5	4	1	4	5	3	1	2	0	1	2	3	1	6	3	1	7	2	6	1	2	3	0	5	1	4	10	4	4	3	2	1	1	2	1
UBE2A	433	524	399	278	140	424	262	51	266	175	477	729	157	122	2	682	301	316	120	169	138	378	410	308	300	201	178	1365	5	51	147	195	344	181	631	958	42	30	36	184	873	632	216	0	324	136	119	1	125
SLC25A5	3632	6160	286	1395	4683	3981	2824	364	3063	3156	3669	9927	2854	3791	4168	3908	5733	2223	583	1610	1738	8467	1110	72	1819	3398	1232	6701	229	169	2279	993	1347	2115	7930	4450	2002	5417	2102	1959	5969	4256	3263	2575	636	95	1546	758	2904
ATP1B4	0	1	0	0	0	1	0	1	0	0	1	2	0	1	1	0	0	0	0	0	0	1	0	0	0	1	1	0	0	0	0	0	0	0	0	0	0	0	0	0	0	0	1	0	1	1	0	1	0
PPDPF	5	223	120	243	0	118	115	2	47	83	237	111	313	148	74	197	443	185	29	55	16	239	150	355	204	234	14	499	2	12	26	2	120	136	499	112	351	17	105	4	63	75	119	94	79	345	3	35	65
KCNQ2	0	1	1	2	0	0	0	2	2	2	1	1	0	1	1	1	0	0	0	0	0	2	0	1	2	1	0	2	0	0	1	3	1	0	0	1	1	0	0	1	1	0	0	1	1	1	0	0	1
EEF1A2	0	0	0	0	0	0	1	0	0	0	0	0	0	0	0	0	4	1	0	0	0	1	0	0	1	0	0	0	0	0	0	0	0	0	0	0	0	0	0	0	1	3	0	0	0	0	0	0	0
COL20A1	0	0	0	0	0	0	0	0	0	0	0	0	0	0	1	0	0	0	0	0	0	0	0	0	0	1	0	0	32	0	0	0	0	0	1	0	0	0	0	0	0	0	0	0	0	0	0	0	0
PLS3	0	0	0	0	0	177	1	1	0	0	1	0	0	0	0	1	2	0	0	1	1	2	4	2	9	0	0	0	1	0	0	0	1	0	1	1	0	0	1	2	2	1	3	2	0	1	0	2	0
MPPED2	0	0	0	0	1	0	0	0	0	97	1	0	2	0	0	2	1	1	0	3	0	3	0	0	0	0	0	1	29	0	0	0	0	0	0	162	2	2	0	1	0	0	2	0	1	0	0	1	3
NKAP	0	162	66	0	66	37	0	196	20	336	3	13	0	4	0	79	0	0	12	0	2	40	0	1	24	0	0	343	1	0	0	244	85	29	158	2	90	87	98	1	225	1	157	6	77	1	24	0	2
NDUFA1	360	531	55	344	754	587	916	110	450	1074	493	1869	183	750	496	1006	2095	331	152	214	257	1614	93	201	386	349	528	1778	56	62	200	229	550	293	1024	744	533	1660	747	171	1579	460	586	738	272	108	113	94	744
WT1	8	3	6	2	3	5	2	4	2	2	4	5	3	2	7	3	8	3	6	0	2	7	2	7	5	3	7	6	12	5	4	2	7	0	6	2	6	1	1	1	3	3	5	3	4	3	1	4	3
E2F3	4	228	0	3	71	102	0	0	20	20	2	1	62	12	3	0	537	194	77	50	4	117	0	1	36	262	21	244	0	2	1	0	1	93	297	183	359	399	122	2	5	227	127	5	38	0	23	0	0
CR1L	264	318	277	385	688	233	439	509	309	0	1	1998	254	242	279	651	404	250	202	135	108	693	301	183	441	2	119	1250	0	6	274	1	105	413	1122	720	34	639	205	514	1084	16	120	304	7	19	63	2	281
PPFIBP1	0	0	0	1	2	0	0	0	0	1	1	0	0	0	0	0	0	0	0	0	0	0	1	1	82	2	0	1	1	0	1	1	217	1	0	0	0	0	0	1	0	11	40	3	0	0	1	0	1
CD46	1	0	0	18	0	1	0	1	0	0	1	0	0	0	0	94	0	0	0	0	0	151	0	0	0	0	0	0	1	0	0	0	1	0	1	1	0	0	0	0	0	0	0	0	0	0	0	0	0
CD34	7441	5064	207	13	10	13	8	1866	10	7	9	5	3989	6	8	6	2	6	1580	7	5	6	941	5	1344	463	23	6	0	526	2	5	6	4	9	10	539	14	5	2770	11	10	1585	7	10	1307	9	1766	7
PLGRKT	666	1	160	126	110	229	319	220	8	12	196	43	1	52	188	31	94	351	2	82	6	120	225	119	199	330	35	1	37	32	14	0	77	83	423	215	155	114	217	37	330	241	28	170	0	0	253	246	66
CD274	0	0	0	0	0	0	0	0	59	0	0	2	0	0	0	0	1	73	176	0	1	2	415	0	24	3	1	0	0	0	0	2	0	9	0	1	0	0	0	2	213	3	0	0	0	0	0	0	0
PDCD1LG2	0	0	0	0	0	0	0	0	0	0	0	0	0	0	0	0	0	0	0	0	0	1	0	0	0	0	0	0	0	0	0	0	0	0	0	0	0	0	0	1	0	0	0	0	0	0	0	0	0
GTF3A	1	163	2	62	152	145	47	0	16	82	278	192	108	104	13	187	186	224	4	15	30	113	117	189	111	1	56	273	23	18	31	39	25	42	364	59	271	125	56	2	263	123	8	71	52	49	86	0	38
MTIF3	0	27	0	0	0	5	0	0	0	0	0	0	0	0	0	0	54	0	11	1	0	0	0	55	0	1	0	60	0	0	0	0	14	0	0	0	0	0	0	0	0	0	0	0	0	0	0	0	0
LNX2	0	2	2	2	0	27	1	0	0	1	74	303	0	0	0	31	1	0	0	0	3	0	0	17	0	78	0	2	2	0	1	1	0	79	14	0	10	0	18	1	0	2	1	49	99	0	0	0	2
IL19	0	0	0	0	0	0	0	0	0	0	0	0	0	0	0	0	0	0	0	0	0	0	0	0	0	0	0	0	0	0	0	0	0	0	0	0	0	0	0	0	0	0	0	0	0	0	0	0	0
DYRK3	1	201	1	0	9	146	197	0	185	0	2	521	103	0	17	2	151	0	115	71	134	0	0	1	1	374	204	987	0	1	136	80	3	61	316	51	0	0	1	2	260	343	1	0	0	0	198	0	89
MAPKAPK2	336	389	244	60	102	58	13	252	37	24	374	74	2	110	216	208	1	73	114	14	0	2	2	3	310	1	0	96	0	69	3	2	0	1	2	320	219	0	12	2	90	17	175	21	95	3	43	364	2
IL10	0	0	0	0	0	0	0	0	0	0	0	0	0	0	0	0	0	1	0	0	0	1	0	0	0	1	0	0	0	0	0	0	0	0	0	0	0	0	0	0	0	1	0	0	0	0	0	0	0
LAMP2	2270	288	20	5	406	320	15	632	292	422	395	373	872	613	20	25	633	367	539	51	60	789	263	6	324	586	546	2241	200	87	8	163	8	42	10	41	1015	7	415	470	667	406	449	21	88	19	294	352	865
ATXN10	355	1667	230	369	268	153	165	3	2	503	5	30	759	205	349	376	2	549	262	53	74	550	1	657	586	367	3	882	36	164	91	3	36	339	725	26	451	4	3	411	4	292	21	269	2	1112	4	6	5
FOXRED2	1	0	0	1	0	1	83	0	68	0	2	0	659	1	1	2	0	1	139	0	0	1	0	1	197	0	0	291	7	1	0	88	0	36	199	1	0	0	131	1	1	0	83	1	0	0	242	0	4
EIF3D	483	215	271	191	930	473	500	120	155	371	573	904	274	410	6	327	1335	351	75	245	166	548	205	526	130	459	284	1121	122	69	330	96	83	137	1963	966	180	1398	271	185	1331	699	255	6	69	13	315	346	302
H3F3B	3657	5094	3289	2313	8029	2058	1451	1574	1235	877	1912	5061	2837	2136	2549	2785	5306	1127	2335	1551	1145	1539	1670	2405	1733	3069	3147	14596	558	1063	1598	817	893	615	6337	7342	2028	7922	2741	2041	3393	2717	1819	2476	1378	3782	1140	1349	4485
NUP50	2	45	2	161	665	488	94	2	376	224	302	774	5	327	579	285	154	170	244	18	83	492	1	1	382	0	110	354	0	16	415	46	40	109	446	944	25	866	278	258	677	816	148	445	2	235	149	288	2
PHF21B	0	0	0	0	0	0	146	0	1	0	1	0	0	0	0	0	0	0	0	0	0	0	0	0	0	0	0	0	0	0	0	0	0	0	0	0	0	0	61	0	0	0	0	0	0	0	0	0	0
NLRP14	0	0	0	0	0	0	0	0	0	0	0	0	0	0	0	0	0	0	0	0	0	0	0	0	0	0	0	0	0	0	0	0	0	0	0	0	0	0	0	0	0	0	0	0	0	0	0	0	0
IFT27	139	273	0	0	234	72	2	0	35	250	245	485	2	83	355	27	189	232	49	53	1	137	0	2	134	0	146	665	1	1	30	36	9	172	264	96	701	83	40	16	1	0	111	0	1	164	153	0	130
PACSIN2	575	1	74	6	788	804	0	1	443	868	2	511	343	0	400	273	398	28	3	198	63	1	0	1	1	1	52	1823	3	91	495	0	0	147	570	1538	40	114	609	5	998	3	96	0	0	0	0	3	463
CMAH	2	1	5	1	2	0	2	1	2	118	0	1	2	2	0	0	0	0	1	1	1	31	0	4	1	0	1	5	3	0	1	0	2	1	1	1	1	0	0	65	1	0	3	0	2	0	0	0	1
TTLL12	3	117	1	61	192	624	1	1	244	54	250	1036	78	785	3	426	1138	394	0	147	20	1	0	1	113	3	297	1149	2	3	101	100	154	2	1169	359	3	151	13	525	1160	10	81	213	1	0	87	2	186
BIK	0	0	0	0	0	24	0	0	0	137	0	0	0	0	0	0	0	72	0	0	0	0	0	2	0	0	0	0	0	0	0	0	145	0	1	0	0	0	0	0	0	0	0	0	0	0	1	0	0
SCUBE1	2	0	2	1	1	0	0	1	0	0	1	1	0	1	0	1	0	0	0	0	0	1	0	0	0	0	0	46	0	70	0	0	1	0	1	0	0	26	1	1	0	0	0	0	0	0	0	0	1
TOX4	409	463	336	84	168	190	1	1	221	175	825	54	244	14	0	63	211	306	71	61	18	18	1	39	62	13	0	518	193	0	28	30	0	0	96	97	34	1	8	4	1521	2	175	57	198	460	3	234	210
MRPS18C	50	131	65	94	384	166	148	35	98	54	85	693	70	120	36	208	353	115	42	32	35	172	19	77	115	155	84	542	1	2	139	134	1	62	501	247	72	370	127	49	798	0	134	101	0	37	115	16	181
SULF1	1	0	0	0	0	0	1	2	0	0	1	0	0	2	1	0	0	1	0	0	0	0	0	2	0	1	1	2	0	1	0	0	0	1	0	0	0	0	1	0	1	1	1	0	1	0	0	0	1
SRSF6	1905	1704	8	382	2344	1479	1072	63	1051	679	1104	3596	1715	1608	506	1082	1485	860	223	505	469	1917	324	478	982	978	1100	2372	71	189	1789	142	631	541	2677	2487	641	3418	794	17	2261	1213	1326	483	358	518	989	191	1001
PLCG1	178	0	0	0	1	32	113	0	1	39	15	1	265	0	1	1	0	0	0	0	0	0	55	0	74	0	1	356	0	33	0	5	24	0	1	0	1	0	0	250	0	541	45	127	0	589	0	15	1
KCTD2	1	0	0	0	1	0	0	0	0	0	0	139	0	0	0	0	111	14	0	0	0	283	0	1	0	0	1	267	0	0	0	0	0	122	1	0	0	0	1	2	10	0	1	0	0	144	1	25	0
TMPRSS6	0	0	0	0	0	0	0	0	0	0	0	0	0	0	0	0	0	0	0	0	0	0	0	0	0	0	0	0	0	1	0	0	0	0	0	0	0	0	0	0	1	0	0	0	0	0	0	0	1
KCTD5	0	1	0	2	1	75	0	0	2	278	0	175	7	12	0	1	32	0	0	85	0	316	204	2	0	1	171	279	0	0	92	0	0	60	202	17	3	0	0	0	54	0	158	100	2	1	1	239	161
POM121L2	0	0	0	0	0	0	0	0	1	0	0	0	0	0	0	0	0	0	0	0	0	0	0	0	0	0	0	1	0	0	0	0	0	0	0	0	0	0	0	0	0	0	0	0	0	0	0	0	0
ETAA1	0	1	1	0	33	10	244	0	0	204	68	16	2	0	1	61	254	3	0	45	1	0	0	0	362	1	44	0	2	51	252	2	293	18	697	257	8	474	1	0	163	2	97	1	0	0	1	235	2
MATN4	0	0	0	3	1	2	0	1	0	1	2	0	0	0	1	1	1	1	0	0	0	0	0	0	2	1	0	1	1	0	0	0	1	0	1	1	0	1	0	0	0	0	1	1	0	1	0	0	1
SVS4	0	0	0	0	0	0	0	0	0	0	0	0	0	0	0	0	0	0	0	0	0	0	0	0	0	0	0	0	0	0	0	0	0	0	0	0	0	0	0	0	0	0	0	0	0	0	0	0	0
SVS6	0	0	0	0	0	0	0	0	0	0	0	0	0	0	0	0	0	0	0	0	0	0	0	0	0	0	0	0	0	0	0	0	0	0	0	0	0	0	0	1	0	0	0	0	0	0	0	0	0
SLPI	57	0	1	0	6	3	0	7	4	1	0	0	0	0	0	0	0	0	0	0	0	0	0	0	39	0	0	0	10	0	1	0	0	0	0	0	0	0	0	0	0	0	195	0	2	2	0	0	0
SVS3A	0	0	0	0	0	0	0	0	0	0	0	0	0	0	0	0	0	0	0	0	0	0	0	0	0	0	0	0	0	0	0	0	0	0	0	0	0	0	0	0	0	0	0	0	0	0	0	0	0
SVS5	0	0	0	0	0	0	0	0	0	0	0	0	0	0	0	0	0	0	0	0	0	0	0	0	0	0	0	0	0	0	0	0	0	0	0	1	0	0	0	0	0	0	0	0	0	0	0	0	1
RBPJL	0	0	0	1	2	0	1	0	0	1	0	0	0	1	1	0	0	0	1	0	0	1	0	0	0	0	0	0	1	0	0	0	1	0	0	0	0	1	0	0	0	0	0	0	0	0	0	0	0
SDC4	0	0	2	0	0	0	0	0	0	1	1	2	0	1	2	1	1	0	0	1	0	1	4	2	3	0	3	0	0	1	0	1	1	0	1	0	0	0	0	0	0	0	0	0	1	1	1	0	0
CCDC70	0	0	0	0	0	0	0	0	0	0	0	0	0	0	0	0	0	0	0	0	0	0	1	0	0	0	0	0	0	0	0	0	0	0	0	0	0	0	0	0	0	0	0	0	0	0	0	0	0
IL13RA1	0	0	1	0	0	0	0	0	0	0	0	0	0	0	0	0	0	0	0	0	0	1	0	0	0	0	0	0	0	0	0	0	0	0	0	0	0	0	1	0	0	0	1	0	1	0	0	0	0
PRL5A1	0	0	0	0	0	0	0	1	0	0	0	1	0	0	0	0	0	0	0	0	0	0	0	0	0	0	0	0	0	0	0	0	0	0	0	0	0	0	0	0	0	0	0	0	0	0	0	0	0
NBR1	1	32	419	36	42	182	163	279	0	45	66	72	1	1	66	219	202	1	0	59	28	1	0	0	1	2	331	34	3	230	13	122	1	2	454	212	108	163	62	3	607	625	103	251	1	114	49	2	4
CYTH1	1	0	20	2	128	17	0	1	12	0	96	298	1	0	0	2	1	0	0	0	1	1	229	44	12	0	40	3	0	0	87	0	1	126	1	0	512	1	1	0	3	45	2	0	2	2	0	0	2
RND3	0	0	1	0	0	0	1	1	0	1	3	1	0	0	0	1	1	0	0	0	0	2	0	0	1	0	0	0	1	2	2	0	0	0	0	0	0	0	0	0	0	0	0	0	1	1	0	1	1
BRCA1	0	117	2	0	244	201	143	2	18	258	59	36	0	0	0	353	1	0	0	147	0	1	0	0	0	1	321	957	1	4	184	0	183	41	27	51	107	921	301	3	578	3	100	42	0	0	77	1	332
GAST	0	0	0	0	0	0	0	0	0	0	0	0	0	0	0	0	0	0	0	0	0	0	0	0	0	0	0	0	0	0	0	0	0	0	0	0	0	0	0	0	0	0	0	0	0	0	0	0	0
CNTNAP1	0	1	0	0	0	1	0	0	0	0	0	0	0	1	1	1	0	0	0	1	0	0	0	0	0	0	0	0	0	0	0	0	1	1	0	0	0	0	0	0	0	1	0	0	0	1	1	0	0
NT5C3B	204	0	0	1	287	0	130	1	1	139	196	2	148	241	264	327	13	182	5	59	26	258	0	281	282	54	0	214	59	33	1	0	0	74	199	122	0	197	7	0	1	20	9	1	0	3	1	1	149
COA3	332	62	1	67	237	426	224	96	278	461	243	598	95	281	112	258	376	167	22	99	33	627	74	1	155	159	670	1643	46	50	77	107	76	77	984	748	243	724	82	155	819	399	328	119	1	121	14	333	67
ZPBP2	0	0	0	0	1	1	0	0	0	0	0	0	0	0	0	0	0	0	0	0	0	0	0	0	3	0	0	0	0	0	0	0	0	0	0	0	0	0	0	0	44	0	1	0	0	0	0	0	0
GSDMA	2	2	3	153	1	1	1	1	0	1	0	1	0	1	0	0	1	4	1	1	0	1	0	3	1	0	0	2	2	0	1	0	3	1	1	0	0	1	2	0	1	0	0	0	2	0	0	1	1
MED24	382	39	5	1	127	57	202	104	52	93	1	149	270	3	0	381	346	0	290	61	14	0	72	0	177	367	197	2	0	1	56	3	4	133	857	17	2	339	1	2	387	2	26	3	39	2	62	1	69
GSDMA2	0	0	0	0	0	0	0	0	0	0	0	0	0	0	0	0	0	0	0	0	0	0	0	1	0	1	0	0	0	0	0	0	0	0	0	0	0	0	0	0	0	0	0	0	0	0	0	0	0
PSMD3	1653	79	522	287	1082	696	604	5	443	438	143	2147	809	342	8	666	1248	166	6	432	313	109	20	278	398	281	337	1207	147	97	394	14	118	260	2150	936	778	731	67	5	2674	1236	386	498	199	0	457	2	555
EXOSC10	274	259	2	246	297	58	502	3	76	287	640	602	22	326	1	238	524	2	415	75	156	2	533	2	99	19	450	3	218	5	236	219	101	186	728	748	0	862	382	5	555	29	212	91	0	379	211	115	107
GLOD4	124	453	4	295	396	308	142	190	314	259	385	841	199	567	441	562	3	377	199	88	50	247	7	237	1	3	14	994	199	122	42	79	114	391	929	852	369	226	274	6	989	1171	214	202	1	4	457	2	157
VPS53	31	1	138	0	7	106	1	1	78	17	0	171	1	72	300	2	76	67	136	10	79	160	194	1	106	0	0	1	0	34	1	49	4	72	0	21	209	196	32	79	23	1	128	1	49	1	135	2	91
TAOK1	28	438	230	241	124	165	173	114	60	169	2	731	1	0	166	2	298	180	0	29	1	2	1	0	66	1	42	219	2	25	66	1	131	38	86	291	416	162	364	100	475	4	55	108	2	574	2	67	2
DNTTIP1	0	0	1	0	93	51	70	0	26	20	0	292	0	130	81	0	92	0	44	43	16	95	1	0	56	0	42	266	0	7	61	20	0	21	182	9	0	132	19	0	170	0	0	41	0	123	0	0	54
TNNC2	0	0	0	0	0	0	0	0	0	0	0	0	0	0	0	0	0	0	0	0	0	0	0	0	0	0	0	0	0	0	0	0	0	0	0	0	0	0	0	0	0	0	0	0	0	0	0	0	0
ACOT8	73	74	0	0	0	73	1	53	0	95	0	0	53	0	0	0	486	1	102	5	6	0	0	0	0	229	0	1	1	1	70	0	0	50	47	35	43	2	121	256	372	0	1	55	0	223	96	81	0
CD300LG	0	1	0	0	0	0	0	1	0	1	1	0	1	0	1	1	0	0	1	0	0	1	0	0	1	1	1	0	0	0	1	0	0	0	1	0	0	0	0	0	0	0	1	1	0	0	0	0	0
SPINT4	0	0	0	0	0	0	0	0	0	0	0	0	0	1	0	0	0	0	0	0	0	0	0	0	0	0	0	0	0	1	0	0	0	0	0	0	0	0	0	0	0	0	0	0	0	0	0	0	0
PYY	0	0	0	0	0	0	0	0	0	0	0	0	0	0	0	0	0	0	0	0	0	0	0	0	0	0	0	0	0	0	0	0	0	0	0	0	0	0	0	0	0	0	0	0	0	0	0	0	0
MPP2	2	0	3	1	175	88	0	0	8	0	0	1	0	0	0	0	290	0	0	16	0	1	1	1	0	269	0	396	0	0	0	0	1	0	80	12	0	212	1	0	30	1	0	0	0	0	0	0	0
PPY	0	0	0	0	0	0	0	0	0	0	0	1	0	0	0	0	0	0	0	0	0	0	0	0	0	0	0	0	0	0	0	0	0	0	0	0	0	0	0	0	0	0	0	0	0	0	0	0	0
VTN	0	0	0	0	0	0	0	0	0	0	0	0	0	0	0	0	0	0	0	0	0	0	0	0	0	0	0	0	0	0	0	0	0	0	0	0	0	0	0	0	0	0	0	0	0	0	0	0	0
NLK	1	67	4	1	41	61	90	63	119	30	24	26	0	0	30	185	136	3	1	0	0	1	0	0	102	251	0	217	0	0	0	43	0	0	496	74	46	1	3	651	256	264	0	110	154	2	1	0	1
TRAF4	264	0	1	0	0	298	1	1	66	16	2	384	3	2	2	24	1078	2	0	54	29	134	88	143	4	0	340	364	0	1	228	2	1	1	824	12	169	835	2	4	403	245	71	0	1	0	0	0	167
ALDOC	1	0	0	0	0	1	0	0	0	0	0	1	0	0	0	0	0	0	0	0	0	0	0	0	2	0	0	0	136	0	0	0	0	0	0	0	0	0	0	0	0	0	1	0	0	0	0	0	0
STAC2	0	1	0	0	0	0	0	0	0	0	0	0	0	0	0	0	0	0	0	0	0	0	0	1	0	0	0	0	0	0	0	0	0	0	0	1	0	0	0	0	1	0	0	0	0	0	0	0	0
RPL19	302	377	174	175	541	438	343	177	274	291	326	986	308	275	323	342	762	215	60	137	102	637	108	129	282	406	190	1514	42	55	209	97	129	125	1185	662	184	799	338	157	687	348	383	208	109	210	140	209	358
NEK8	0	1	410	0	350	43	1	0	50	0	3	459	337	0	0	1	0	1	0	65	1	0	0	0	2	1	2	297	82	2	34	0	1	0	287	44	0	257	150	0	0	0	0	3	0	0	1	0	1
CACNB4	0	1	1	1	0	0	0	2	0	0	0	0	0	0	0	0	0	2	0	0	0	1	0	0	0	0	0	0	2	0	0	0	0	0	0	1	0	0	0	0	0	0	0	0	0	0	0	1	2
PLXDC1	0	0	2	1	0	6	0	1	95	0	0	0	1	13	0	231	2	30	0	5	0	279	1	0	1	0	0	0	0	0	0	0	0	1	193	0	19	0	1	0	1014	108	0	10	65	0	0	0	0
ARL5B	0	298	1	0	0	0	0	0	45	2	0	23	0	0	1	0	0	0	0	0	0	0	1	35	86	0	0	1	0	7	10	0	0	31	1	0	5	0	0	28	4	518	0	0	7	180	0	20	224
ZFP207	698	889	1008	1358	2015	879	227	647	670	1112	1333	2245	510	1715	557	1168	2524	363	850	437	419	2270	739	706	1093	1938	1039	2163	164	170	385	294	427	701	2156	2712	627	3803	1105	1075	2555	1475	469	1135	321	656	429	1217	587
PSMD11	238	536	16	108	949	280	420	346	151	566	529	1221	286	795	5	726	1194	236	172	182	149	718	169	1	293	473	433	712	167	33	333	105	354	398	1337	1082	315	434	249	343	1964	806	311	88	169	215	280	222	595
C1QTNF1	0	0	0	0	0	0	0	0	0	0	0	0	0	0	0	0	0	0	0	0	0	0	0	0	1	0	0	0	0	0	0	0	0	0	0	0	0	0	0	0	0	0	0	0	0	0	0	0	0
PIPOX	0	0	0	0	0	0	0	0	0	0	0	0	0	1	0	0	0	0	0	0	0	0	0	0	0	0	0	0	0	0	0	0	0	0	0	0	0	0	0	0	0	0	0	0	0	1	0	0	0
TIMP2	0	0	0	0	0	0	0	0	4	82	63	0	109	68	0	0	0	67	36	0	0	1	0	1	188	0	0	0	0	1	0	0	0	0	1	0	0	0	0	0	0	0	0	39	0	0	175	0	64
ZC3H18	1	67	2	98	347	245	195	0	65	353	205	492	109	42	0	308	703	187	2	51	49	373	219	0	57	146	22	211	2	2	53	79	84	115	196	125	1	186	62	1	0	0	86	0	78	7	254	1	3
TOP2B	1091	555	4	619	377	706	456	401	382	232	1274	782	341	289	1059	527	700	238	156	245	74	286	3	382	374	179	787	350	4	174	588	110	20	178	1260	136	89	1073	997	24	9	792	139	95	4	684	472	330	598
RARB	0	0	0	0	0	0	0	0	0	0	0	0	0	0	0	0	0	0	0	0	0	0	0	0	0	0	0	0	1	1	0	0	0	0	0	0	2	0	0	0	0	0	0	0	0	0	0	0	0
IGFBP4	2010	1551	2846	687	3	6	302	218	13	3	589	8	2033	0	365	9	5	852	85	8	4	1	653	284	1854	701	4	7	2	176	7	3	398	276	5	9	457	2	4	274	5	4	882	354	291	1684	771	1239	3
CDC6	320	268	1	4	2541	380	540	2	293	1	490	373	256	193	2	1190	428	283	2	244	137	390	0	1	6	1	263	2087	1	5	606	2	34	149	3164	1294	70	1511	17	6	1191	382	294	4	9	0	151	14	918
SUZ12	2	486	5	39	861	202	6	1	68	481	143	282	178	358	1	296	564	351	97	137	46	228	2	1	374	363	158	1093	10	20	93	28	72	98	540	656	31	3	547	1	525	467	269	119	37	47	77	70	157
ATAD5	4	1	6	4	295	113	5	5	4	109	100	49	7	379	75	301	226	179	261	156	19	7	1	5	355	1	755	108	4	40	123	150	6	195	705	20	379	682	3	1	6	3	198	96	5	8	234	0	59
CRLF3	48	49	643	304	388	2	207	762	78	9	510	409	1187	4	3	3	54	4	481	2	12	548	109	1215	294	950	188	421	169	180	72	0	93	6	800	8	416	640	149	1344	759	181	2	1	5	3	3	731	7
KRT27	0	0	0	0	0	0	0	0	0	0	1	0	0	0	0	0	0	0	0	0	0	0	0	0	1	0	0	0	0	0	0	0	0	0	0	0	0	0	0	0	0	0	0	0	1	0	0	0	0
TNS4	0	0	0	0	0	1	0	0	0	0	1	0	0	0	0	1	1	0	0	0	0	0	0	0	0	0	0	0	1	0	0	0	0	1	0	1	0	0	0	0	0	1	1	0	0	0	0	0	1
TNFAIP1	4	82	0	5	0	62	3	245	61	0	3	438	286	3	7	2	263	5	0	1	0	3	1	0	5	6	3	1	1	3	1	2	11	1	3	5	273	0	0	6	15	2	2	0	3	3	0	1	1
ABR	3	89	1	2	2	1	2	79	1	2	1	87	0	5	1	2	3	1	1	0	1	0	0	4	111	3	2	1	129	227	0	18	2	0	1	0	152	0	0	0	1	36	4	1	6	2	2	43	1
RAB11FIP4	0	2	0	0	0	0	0	0	0	0	0	0	0	1	0	0	0	0	0	0	0	0	0	0	3	0	1	1	0	0	0	0	0	0	0	0	0	0	1	1	1	0	0	0	0	0	0	0	0
CD40	0	0	1	0	0	0	0	0	0	0	0	0	0	0	0	0	0	0	0	0	0	0	0	0	0	0	0	0	0	0	0	0	0	0	0	0	0	0	0	0	0	0	0	0	0	0	0	0	0
SLC35C2	694	311	2	36	291	204	185	101	79	4	0	202	527	3	0	174	157	275	1	28	1	1	0	0	133	0	2	280	217	72	26	84	0	0	0	460	384	1	52	1	9	90	463	3	3	355	1	355	1
ZFP334	3	2	3	5	1	3	2	6	0	3	4	5	2	3	5	2	3	5	0	0	0	4	2	4	0	2	2	3	4	2	0	4	4	0	2	1	4	3	0	2	5	1	2	2	7	4	2	0	4
ELMO2	40	93	0	0	1	2	176	2	73	169	665	0	476	75	658	2	117	0	2	5	0	575	1	301	4	0	2	475	11	13	3	0	0	0	241	0	69	0	80	3	51	123	76	119	2	4	580	45	80
WSB1	1244	773	440	293	10	185	1	794	295	2	2	391	5	142	1	592	252	2	111	88	46	325	925	390	22	4	10	685	8	241	144	1	143	9	1393	269	91	462	235	545	12	886	88	874	4	643	249	500	52
TTPAL	2	122	3	1	554	87	0	3	169	0	21	2	0	178	61	148	49	38	0	62	25	0	6	264	5	6	2	17	3	1	80	116	4	5	36	2	32	181	1	2	1	345	2	2	0	2	4	0	3
RHOT1	709	82	3	27	17	355	384	1	61	11	120	618	1139	614	779	7	607	258	285	40	10	239	214	1	203	213	75	366	3	49	217	17	3	0	162	453	57	1	628	1559	9	317	473	414	2	4	3	372	164
HNF4G	0	0	1	0	0	1	0	0	0	0	0	0	0	0	0	0	0	0	0	0	0	0	0	0	0	1	0	0	1	0	0	0	0	0	0	0	0	0	0	0	0	0	1	0	0	0	0	0	1
RHBDL3	0	1	1	0	1	0	0	0	0	0	0	0	0	0	0	0	0	1	0	1	0	1	0	1	0	1	0	1	1	0	0	0	0	0	0	1	1	0	1	1	1	0	0	1	0	0	0	0	1
ADA	0	0	0	1	0	10	200	3	84	2	0	216	1	120	0	70	0	403	0	21	0	176	0	1	2	0	1	1	1	36	0	76	0	154	106	1	5	0	0	338	1	444	2	2	0	0	0	1	1
SERINC3	2560	4594	1599	2442	2096	943	1581	526	614	1772	501	2064	1882	1362	1606	1108	3616	1099	1891	694	142	2486	1574	844	1176	2327	1659	3987	864	530	1174	544	758	724	5294	2855	1034	5906	1093	1594	4460	1552	1140	702	974	1253	464	1478	1698
THA1	426	0	0	0	0	0	0	0	0	0	267	2	213	0	0	0	1	0	0	0	1	97	1	0	0	213	0	0	0	0	0	0	0	0	0	0	0	0	0	33	0	0	0	0	0	0	0	156	0
PGS1	319	199	2	36	28	196	0	0	0	0	0	121	16	220	50	77	74	409	18	18	0	2	0	1	58	269	130	1	1	15	0	105	131	91	47	288	88	485	1	5	279	1	143	0	0	173	1	0	0
BIRC5	1	1218	3	481	1370	828	8	6	508	908	160	1915	2	800	5	665	1898	4	425	166	274	2	9	4	364	108	2135	1907	2	14	622	2	182	270	3961	1698	12	3747	696	9	1134	9	131	478	2	2	61	0	846
AFMID	0	0	0	0	88	59	0	0	0	0	0	0	0	0	0	0	0	0	28	0	0	0	0	0	0	2	0	0	54	5	0	0	0	0	120	0	0	62	0	2	2	0	0	0	0	0	22	0	0
TRP53TG5	0	0	0	0	0	0	0	0	0	0	0	0	0	0	0	0	0	0	0	0	0	0	0	0	0	0	0	1	0	0	0	0	0	0	0	0	0	0	0	0	0	0	0	0	0	0	0	0	0
PIGT	99	2	2	167	96	62	0	2	59	0	1	0	245	82	1	0	414	3	1	5	0	135	6	0	29	0	0	10	5	45	52	85	171	0	180	83	1	45	0	116	126	1	119	64	74	1	156	2	46
WFDC2	0	0	0	0	0	0	0	0	0	0	1	1	0	0	0	0	0	2	0	0	0	0	0	0	0	0	0	0	0	0	0	0	0	0	1	0	0	0	1	0	0	0	0	0	0	0	0	0	0
ETV4	0	0	0	0	0	0	1	0	1	0	0	0	0	0	0	0	0	0	0	0	0	0	0	0	0	0	1	0	1	0	1	1	0	0	0	0	0	0	0	0	0	0	0	0	0	0	0	0	0
EPPIN	0	0	0	0	0	0	0	0	0	0	0	0	0	0	0	0	0	0	0	0	0	0	0	0	0	0	0	0	0	0	0	0	0	0	0	0	0	0	0	0	0	0	0	0	0	0	0	0	0
DBNDD2	0	1	0	1	0	0	0	0	0	0	0	1	0	0	0	0	0	0	0	0	0	0	0	0	0	1	0	0	1	0	0	1	0	0	1	0	0	0	0	0	1	0	0	0	0	1	0	0	0
MMP9	0	0	0	0	0	0	0	0	0	0	0	0	0	0	0	0	0	0	0	0	0	1	0	0	0	0	1	0	0	0	0	0	0	0	0	1	0	0	0	0	0	0	0	0	0	1	0	0	0
SLC12A5	4	0	1	0	0	1	0	2	0	0	0	2	0	0	1	0	0	2	0	0	1	0	0	0	0	0	0	0	0	0	0	0	1	0	0	0	0	1	0	1	1	1	0	1	0	0	0	0	1
GHDC	0	0	1	0	0	0	0	0	0	0	0	252	0	0	0	210	0	1	0	0	23	0	0	0	0	0	1	0	14	0	0	0	7	0	0	0	0	0	1	0	0	0	1	1	0	0	0	29	0
PLTP	1	0	0	0	0	0	0	0	0	0	0	0	0	0	0	0	0	0	0	0	0	0	0	0	0	0	0	0	0	0	0	0	0	0	0	0	0	0	0	0	0	0	0	0	0	0	0	0	0
SLC12A7	0	0	0	0	0	1	0	1	0	0	0	0	0	0	0	0	143	0	0	123	0	425	1	1	0	0	1	0	108	0	79	94	1	0	290	0	1	0	189	0	1	111	2	0	1	575	1	1	0
CTSA	268	423	3	1	168	231	226	27	17	457	285	520	1062	1	224	458	489	209	137	5	66	261	6	2	379	3	26	575	192	5	260	223	124	96	883	568	742	85	130	485	1119	718	251	273	411	694	249	130	329
ZSWIM1	29	0	1	0	1	2	0	0	48	40	0	189	75	0	1	0	342	0	29	0	0	162	0	0	1	0	1	487	1	0	0	0	1	3	67	362	0	9	0	371	360	118	42	0	0	0	0	0	127
SLC12A4	0	0	0	0	341	14	1	0	38	0	0	20	1	0	0	130	166	0	0	0	22	340	0	0	44	0	124	1	1	1	2	0	105	1	517	317	449	0	29	0	1	0	0	0	0	0	73	0	3
SPATA25	0	0	0	0	0	0	0	0	0	0	0	0	0	0	0	0	0	0	0	0	0	0	0	0	0	0	0	0	0	0	0	0	0	0	0	0	0	0	0	0	0	0	0	0	0	0	0	0	0
MYO1C	2	135	0	1	73	71	287	99	3	391	243	0	534	1	171	100	163	1	9	0	19	109	1	1	45	390	3	1	0	41	82	91	99	82	64	1	0	794	3	0	70	270	78	108	2	117	4	0	1
CRK	437	3	1	425	3	195	385	416	301	5	269	291	0	5	2	276	1	0	46	16	7	5	396	2	1	1	5	50	3	130	339	1	7	2	963	553	2	0	3	3	389	1	111	188	1	143	2	0	99
COX7C	200	94	28	39	244	256	83	312	64	171	142	306	111	101	99	315	260	45	34	49	54	176	21	23	75	39	170	750	21	9	109	80	69	54	345	355	53	236	145	62	339	184	119	78	22	23	51	31	147
PITPNA	996	511	181	358	857	221	255	3	153	15	210	507	1187	175	339	3	597	1	480	64	74	305	311	376	91	414	218	690	94	126	153	207	200	0	797	219	91	790	301	187	45	1	383	3	3	80	1	435	244
MLX	301	277	2	0	133	301	1	0	118	0	406	944	511	161	253	99	130	265	6	44	95	2	142	0	133	0	1	475	83	3	37	28	0	169	397	2	78	398	240	1	118	3	254	134	2	0	20	5	137
FAM134C	0	0	1	35	1	96	0	0	60	0	0	17	0	0	0	0	0	0	1	74	0	0	0	1	0	0	0	1	0	0	8	0	0	97	0	1	184	169	0	0	0	1	0	0	0	0	0	168	115
JPH2	0	0	0	0	0	0	1	0	0	0	0	0	0	0	0	0	0	0	0	0	0	1	0	0	0	0	0	0	0	0	0	0	0	0	0	0	0	0	0	0	0	0	0	0	0	1	0	0	0
DHX58	0	1	353	0	194	68	0	0	79	0	0	11	0	10	0	0	1	1	1	0	0	49	172	0	0	0	1	1	0	0	131	0	1	1	229	1	2	3	1	0	1	495	0	0	1	1	1	5	218
RAB5A	1	0	0	1	3	90	16	0	81	134	1	197	1	0	1	1	1	0	33	50	47	1	1	3	36	1	0	551	3	112	320	0	0	45	352	176	0	112	130	2	16	1	0	149	0	0	0	0	144
HSPB9	0	0	0	0	0	0	0	0	0	0	0	0	0	0	0	0	0	0	0	0	0	0	0	0	0	0	0	0	1	0	0	0	48	0	0	1	0	0	0	0	0	0	0	0	0	0	0	0	0
NKIRAS2	283	0	1	1	26	0	0	1	0	53	238	329	599	258	213	234	1	5	0	29	0	138	38	0	14	55	5	220	1	28	3	0	0	105	43	0	2	1	146	235	20	0	243	114	27	0	3	0	4
PPP2R5C	85	512	491	433	842	248	159	529	256	286	553	850	209	861	814	344	565	5	705	140	109	280	6	271	125	932	286	110	4	8	295	22	87	69	1423	574	211	236	3	6	1325	566	216	283	138	4	87	59	7
IFT52	1	76	0	0	2	57	177	0	58	190	2	528	113	312	3	351	1	305	66	6	13	2	1	1	8	2	309	96	0	3	163	108	1	109	334	276	89	63	1	801	231	3	195	149	0	4	121	17	2
MYBL2	1	103	3	0	355	66	14	1	46	21	60	410	2	0	0	96	110	131	1	81	50	0	0	0	589	1	1	1027	1	0	129	1	40	63	748	206	0	421	97	3	385	240	17	108	0	0	307	0	1
SGK2	1	1	0	0	0	0	0	0	0	0	3	0	0	1	0	0	0	0	0	0	0	0	0	0	1	0	1	1	0	0	0	0	0	0	0	0	0	0	0	0	1	0	0	0	0	0	0	0	0
EYA2	119	0	1	0	0	0	1	0	0	1	1	0	0	0	2	0	0	292	0	0	0	1	0	2	0	0	2	2	51	1	1	0	1	1	2	0	0	1	1	687	2	0	0	0	0	0	0	5	0
PRL3C1	1	0	0	0	0	0	0	0	0	0	0	1	1	0	0	0	0	0	0	0	0	0	0	1	1	0	0	0	0	0	0	0	0	1	0	0	0	0	0	0	0	0	1	0	0	0	0	0	0
B4GALT5	2	22	1	1	5	3	3	3	0	3	1	2	6	1	3	2	4	3	1	0	0	3	0	3	12	79	1	8	1	3	2	1	3	2	3	4	2	1	5	3	4	4	4	2	1	4	2	2	6
GDAP1L1	0	0	0	0	0	0	0	0	0	0	1	0	0	1	0	0	0	0	0	0	0	0	0	0	0	0	0	0	0	0	0	0	0	0	0	0	0	0	0	0	0	1	0	0	0	0	0	0	0
HNF4A	0	0	0	1	1	1	2	2	0	1	1	0	0	0	1	0	0	1	38	1	0	2	236	0	0	1	3	0	1	4	0	69	1	0	0	0	0	0	0	1	1	0	1	1	1	1	0	0	0
PTGIS	0	0	0	0	0	0	0	0	0	0	0	0	0	0	0	0	1	0	0	0	0	0	0	0	0	0	0	0	0	0	0	0	0	0	0	0	1	0	0	0	0	0	0	0	0	0	0	0	0
CADPS2	0	1	0	1	1	3	1	0	0	4	3	0	0	0	1	1	1	1	2	1	0	2	1	4	3	2	2	5	1	2	3	1	0	0	1	2	0	1	1	1	1	0	0	2	1	0	0	2	0
DDX27	3	3	1	36	684	320	188	0	164	128	65	360	1127	582	8	716	889	21	2	135	260	422	104	3	583	736	441	289	135	16	117	2	2	250	1330	982	473	599	43	4	1153	669	298	180	24	1	146	273	125
CYTH3	1	0	3	197	259	546	1	3	382	380	304	1474	1	361	175	503	368	13	1	204	118	274	1	3	4	0	344	1200	3	6	379	89	1	204	1588	1109	8	201	1046	3	1546	1246	2	0	3	1	1	1	416
CYTH4	70	0	275	0	0	2	0	0	1	0	1	0	443	2	140	1	2	0	1	0	1	1	0	0	42	0	2	0	3	0	0	1	250	1	0	0	22	1	0	444	1	18	1	1	1	231	1	20	1
RAC3	0	0	0	0	0	0	0	0	0	0	1	0	0	0	0	0	0	1	0	0	0	0	0	0	0	0	0	0	1	0	0	0	0	0	0	0	0	0	0	0	0	0	0	0	0	0	1	0	1
RRP7A	583	188	3	9	504	275	158	333	137	217	162	474	89	307	279	230	118	116	107	95	129	85	216	2	6	135	1	96	131	8	181	30	4	120	682	277	200	439	86	190	741	168	204	102	0	231	2	323	80
CYB5R3	455	2	7	3	242	467	325	5	531	910	625	676	247	864	2	271	962	249	313	141	70	794	3	397	270	210	1286	808	132	6	1079	115	208	539	2939	1856	8	1940	554	17	2611	5	4	930	295	2	4	77	370
INTS2	37	501	4	162	2	121	84	4	60	23	5	850	2	186	197	111	6	2	123	38	3	45	1	13	13	8	16	6	3	43	45	2	4	3	175	5	4	2	5	0	609	221	120	0	0	2	1	5	13
MED13L	156	235	3	56	3	16	0	18	21	65	1	7	245	1	0	137	288	1	26	46	34	275	122	36	86	0	83	2	113	32	0	9	3	80	713	248	87	11	105	52	235	650	263	0	5	2	44	0	2
HIST1H2BC	542	116	4	130	145	46	30	1	4	1	0	362	257	269	1	282	79	0	2	19	18	4	83	49	17	835	5	763	62	189	22	2	30	14	21	128	38	101	14	116	117	19	22	47	1	104	0	75	543
BAIAP2L2	0	0	0	0	0	0	0	0	0	0	0	0	0	0	0	1	0	16	0	0	0	0	0	1	0	0	0	0	0	0	0	0	0	0	0	0	0	1	0	0	0	0	0	0	0	0	0	0	0
MAFK	0	265	175	0	202	19	0	3	2	169	0	1	257	0	2	289	324	0	1	1	57	293	286	0	3	0	9	687	166	8	107	1	0	166	143	3	0	2	97	5	203	0	1	2	0	2	53	0	26
MED1	963	280	219	106	588	83	16	114	408	349	2	115	79	216	52	166	275	22	12	43	54	230	200	404	95	327	80	1235	1	136	92	188	40	30	3	696	146	477	58	128	170	245	78	3	118	121	178	293	124
ERBB3	3	0	0	0	0	0	0	0	0	0	2	1	0	0	0	0	0	0	0	0	0	0	1	1	0	0	0	0	1	0	0	2	0	0	1	0	1	0	1	0	291	0	0	1	0	0	0	0	0
STARD3	21	0	0	1	503	64	1	2	8	1	0	309	0	0	34	1	226	47	1	1	1	389	0	0	104	0	100	297	110	3	52	0	2	84	0	487	1	2	94	3	498	0	1	1	56	2	1	0	271
IKZF3	7	4	9	0	1	3	2	0	0	0	2	2	0	0	1	1	1	3	0	0	0	0	0	1	1	1	0	1	2	1	0	2	1	1	2	0	1	1	7	3	3	2	1	0	0	1	1	0	1
MFNG	2	89	346	5	0	0	0	204	52	3	80	1	861	1	387	1	4	107	82	13	29	5	80	0	15	130	3	340	80	4	1	37	1	2	5	5	149	0	2	4	3	1	1	1	0	542	8	286	0
VMP1	602	314	5	132	371	488	1155	30	254	29	464	805	386	186	633	961	727	202	289	140	75	26	7	322	122	292	17	1982	82	267	345	178	192	28	1940	129	7	2216	150	316	2321	434	676	213	199	536	90	7	620
UCHL5	565	509	19	192	640	580	212	617	463	890	327	1622	269	813	574	1208	923	267	432	621	421	1480	591	235	368	374	180	1459	95	132	542	246	264	362	1757	2061	642	1594	577	11	1371	267	863	260	5	413	335	274	229
GLRX2	4	8	11	118	288	129	346	172	156	131	190	396	62	287	277	309	362	201	2	1	64	30	3	134	141	258	115	559	1	5	51	2	224	177	1036	426	26	163	160	247	347	111	38	8	2	1	147	230	295
TROVE2	3	1	1	0	3	0	2	1	0	0	2	20	2	1	2	0	0	1	1	1	0	0	0	1	4	2	1	4	1	2	2	0	1	1	2	1	0	1	1	0	8	0	1	0	2	74	1	0	3
STK4	503	106	0	108	443	220	64	10	45	127	211	353	218	246	378	215	246	357	144	47	91	1326	2	279	240	634	220	769	0	43	82	98	4	89	440	270	105	1	273	666	3	3	22	1	412	817	3	2	307
WFDC15B	0	0	0	0	0	0	0	0	0	0	0	0	0	0	0	0	0	0	0	0	0	0	0	0	0	0	0	0	0	0	0	0	0	0	1	0	0	0	0	0	0	0	0	0	0	0	0	0	0
PMP22	0	0	0	1	1	1	1	0	0	0	0	2	0	0	1	1	0	0	2	0	0	0	1	1	0	0	1	0	0	0	0	2	0	0	0	1	0	0	1	0	0	0	0	1	0	1	0	0	0
GDF9	0	0	0	0	0	0	0	0	0	0	0	0	0	0	0	0	0	0	0	0	0	0	0	0	0	0	0	0	0	0	0	0	0	0	0	0	0	0	1	0	0	0	0	0	0	0	0	270	0
ZCCHC10	87	39	0	207	149	252	74	0	166	7	291	179	1	253	2	134	419	50	0	66	91	211	4	273	81	0	18	88	0	1	113	1	107	64	179	469	1	189	11	2	269	1	79	271	2	0	0	0	5
PRL8A2	0	0	0	0	0	0	0	0	0	0	0	0	0	0	0	0	0	0	0	0	0	0	0	0	0	0	0	0	0	0	0	0	0	0	0	0	0	0	0	0	0	0	0	0	0	0	0	0	0
TBX5	1	1	2	0	0	0	1	0	0	0	0	1	2	0	0	0	0	0	0	0	0	0	0	0	0	0	0	0	0	0	0	0	0	0	0	0	0	1	0	0	0	0	0	0	0	0	0	0	0
PSMB6	686	1237	144	491	1808	1148	924	5	667	1497	705	2010	615	566	1629	1500	3161	459	217	350	401	942	244	366	657	914	967	3213	129	42	265	223	276	429	3253	1931	151	868	602	16	1713	1121	1000	274	351	1181	431	230	534
SPAG7	762	446	251	168	575	268	577	214	307	210	843	722	181	167	6	1	832	89	157	97	288	610	135	5	214	112	278	659	3	105	348	57	567	118	1261	422	2	4	8	252	1164	414	390	254	169	198	373	2	266
PFN1	2267	4683	3320	2008	4322	4751	2728	1842	2843	4384	3521	8298	2584	2697	4389	4192	6090	3530	693	1861	1175	6599	1410	562	2687	5138	2046	8779	321	558	2035	1284	1956	3195	10802	7818	2045	4155	2303	1020	8610	4348	3296	2852	1157	1066	2276	1173	2400
TOMM34	613	768	7	268	474	3	202	1	28	162	305	804	569	666	125	152	6	170	8	117	59	494	0	312	582	558	15	119	2	81	80	28	4	5	653	123	18	15	3	0	811	27	194	2	0	398	128	1	81
YWHAB	696	1235	639	742	2109	667	1208	91	365	1017	392	1312	1897	402	1959	1291	1671	1396	985	567	355	947	674	1026	1473	1349	281	4378	253	279	718	457	186	1011	4352	1482	229	931	640	16	3984	781	626	809	1025	125	1251	5	893
KSR1	1	0	1	0	23	0	0	1	2	0	341	1	216	0	0	0	0	0	0	0	0	38	0	0	0	0	0	0	0	0	83	0	1	0	1	1	1	0	0	0	0	1	1	0	0	2	0	0	0
GPX3	1	0	0	0	0	0	0	0	0	0	0	0	0	0	0	0	0	2	0	0	0	1	0	2	0	0	0	0	90	0	0	0	0	0	0	0	1	0	0	1	0	1	0	0	0	0	0	0	0
ANXA6	110	425	25	3	0	548	2	5	1	143	1	204	667	266	0	1	298	2	0	57	0	1	72	1	1	2	1	7	185	107	6	76	2	108	293	143	40	1	1	0	0	1	13	113	245	1	2	292	1
IL12RB2	24	0	1	1	1	0	0	1	2	0	308	0	0	0	468	1	8	42	0	0	1	0	0	1	24	2	1	0	0	0	0	1	0	0	0	0	0	0	1	0	0	0	0	0	0	0	0	0	0
ZKSCAN6	0	0	2	0	240	116	0	1	40	1	0	0	0	1	235	100	1	2	0	0	40	0	0	82	0	124	133	247	150	4	33	0	1	188	494	27	3	280	0	4	449	4	0	0	250	0	1	197	1
KPNA2	0	380	5	173	200	270	98	1	8	85	26	58	0	264	1	2	67	0	51	14	53	1	1	0	27	0	63	34	2	14	1	1	0	15	807	176	0	310	106	2	5	0	1	44	0	1	48	1	16
SMURF2	653	25	0	22	1	182	0	1	79	1	3	38	3	1	0	0	1	2	0	64	3	2	1	2	573	2	1	1	4	2	3	1	2	0	686	0	1	1	130	0	3	1	0	2	1	4	1	3	1
CEP95	1	83	23	1	20	85	0	0	2	0	1	74	0	1	19	140	6	0	90	51	1	41	2	18	0	1	2	487	1	0	22	0	17	0	386	0	0	9	0	0	17	0	27	91	0	0	1	2	0
VEZF1	1684	385	7	245	162	34	1	271	92	193	2	473	3	1	1012	3	1	50	329	77	2	4	245	310	211	514	235	7	216	21	42	113	402	104	628	231	237	6	260	396	173	346	1	12	297	6	127	241	124
CUEDC1	0	0	1	0	0	0	2	0	0	1	0	1	2	1	0	1	1	1	0	2	0	1	41	0	5	4	4	11	43	6	0	0	0	1	1	0	2	0	0	1	1	0	0	1	2	2	0	0	0
SRSF1	922	1164	491	320	2069	1568	900	210	761	670	671	3305	1167	225	880	1900	2123	828	149	254	256	795	308	1003	492	1462	918	2912	275	36	1112	267	427	414	2109	2338	299	1428	1320	13	3401	717	771	358	478	427	352	453	1102
ABI3	0	7	0	0	10	0	0	0	1	0	0	0	0	22	0	0	0	0	0	0	0	1	22	1	0	1	0	85	13	0	0	0	0	37	64	0	0	0	0	0	0	0	16	0	0	0	0	0	0
SHROOM1	0	0	0	0	0	0	0	0	0	0	0	2	0	0	0	0	0	0	0	0	0	0	0	0	1	0	0	0	0	0	0	0	0	0	0	0	0	0	0	0	0	0	2	0	0	0	0	1	0
KIF3A	5	0	2	3	269	253	25	2	78	158	4	28	177	128	1	0	1	3	97	25	1	2	1	0	62	1	1	432	115	2	2	118	1	27	186	2	3	582	30	4	838	423	0	2	1	0	1	236	229
SEPT8	272	1	4	362	732	1078	442	14	253	447	44	1323	4	102	440	821	656	61	8	337	92	979	0	3	3	282	348	3095	1	2	200	90	6	208	2535	1311	82	773	516	7	615	796	2	338	2	3	297	4	409
MTMR4	9	300	14	9	0	127	25	0	47	1	6	1	0	26	0	0	183	0	1	1	0	1	0	0	0	314	2	463	0	0	3	12	5	1	76	1	1	3	73	3	457	0	1	1	260	0	195	0	123
MRM1	0	199	0	1	373	14	0	0	2	456	1	159	52	0	0	7	274	1	11	10	155	0	1	0	2	2	0	0	0	0	55	0	0	34	115	2	152	229	19	352	328	2	101	0	2	0	19	0	0
MAPT	1	3	1	0	3	1	0	2	3	1	3	3	2	0	1	1	0	1	0	1	0	4	2	0	3	3	3	5	1	1	0	3	0	1	2	1	0	1	1	2	1	0	0	1	1	0	1	0	2
KANSL1	4	208	4	151	45	118	19	2	66	79	19	18	536	0	1193	14	120	23	91	41	22	406	90	17	21	132	85	31	8	17	156	5	146	2	57	143	39	1	73	753	60	3	385	240	5	330	129	314	49
GID4	1	99	6	341	443	161	1	93	78	265	250	412	32	122	244	10	281	136	0	67	88	373	95	267	150	2	34	251	49	1	187	0	9	183	982	327	4	540	37	1	783	342	229	234	2	2	0	80	22
MYO1B	0	0	2	1	1	2	1	1	0	0	0	1	1	1	0	0	1	3	0	0	0	0	0	0	0	2	2	0	0	0	0	0	2	0	1	1	1	0	1	1	0	1	1	0	1	0	0	1	1
DHX40	1	1	477	0	0	2	0	1	0	2	5	205	1	1	1	1	1	0	1	0	29	0	1	2	36	411	1	3	1	53	10	4	92	0	863	18	0	8	2	2	0	307	2	11	0	0	0	101	152
YPEL2	0	54	0	2	0	0	1	0	0	0	1	1	0	0	1	0	0	1	0	0	1	0	0	2	66	0	0	1	1	0	1	0	0	1	0	1	11	0	0	0	0	0	0	0	0	1	2	0	0
AKAP1	1	335	0	123	0	1	0	0	0	1	20	104	0	1	62	138	107	2	20	17	13	1	0	632	215	0	0	0	0	0	88	0	1	62	1	0	98	0	24	1	1	21	9	0	331	3	1	1	0
NOL11	787	1	2	42	812	411	1354	3	234	373	109	783	565	245	3	83	387	160	56	135	82	1093	1	2	248	1	107	839	2	3	271	2	59	176	948	267	272	414	292	4	189	5	108	5	0	2	86	576	4
DERL2	255	369	3	244	16	24	224	0	56	69	75	230	0	1	1	311	485	101	121	56	17	16	92	0	189	74	148	446	0	29	21	390	156	5	288	307	356	674	172	3	1162	321	65	16	0	2	326	47	216
C1QBP	1588	1568	282	732	2493	2539	1131	323	1434	1830	557	3964	1209	942	11	2494	3316	1808	302	751	779	2681	307	190	738	1259	796	4999	96	82	1412	308	283	825	4787	4364	978	2828	1562	213	3974	1549	1404	787	674	203	1019	48	845
RPAIN	2	130	2	164	1023	318	261	6	244	7	620	14	2	63	116	704	905	265	54	105	92	108	2	381	133	1	503	854	0	2	118	322	214	5	377	159	89	730	37	2	1034	35	276	590	188	3	76	297	322
6330403K07RIK	0	0	0	0	0	0	0	0	0	0	0	0	0	0	0	0	0	0	0	0	0	0	0	0	0	0	0	0	0	0	2	0	0	0	0	0	0	0	0	0	0	1	0	0	0	0	0	0	0
SLC13A3	0	0	0	0	0	0	0	0	0	0	0	0	0	0	0	0	0	0	0	0	0	0	0	1	0	0	0	0	0	0	0	0	0	0	0	1	0	0	0	0	1	0	0	0	0	0	0	0	0
KCNAB3	0	0	0	0	0	0	0	0	0	0	0	0	0	0	0	0	1	0	0	1	0	0	1	0	0	0	1	0	0	0	0	0	0	0	0	0	0	0	0	0	0	0	1	0	0	0	0	0	1
CHD3	1	1	293	1	1	1	42	31	55	2	4	224	92	2	2	1	0	0	61	19	9	0	2	1	0	2	1	265	1	86	7	0	0	164	0	74	77	1	0	1	248	2	0	1	0	44	3	56	1
KDM6B	87	91	2	11	154	59	56	12	19	34	44	132	44	1	19	12	180	35	15	8	2	145	26	82	32	0	0	81	80	6	13	49	1	7	144	106	105	1	4	4	89	31	61	0	112	64	60	17	64
1700125H20RIK	0	0	0	1	0	0	0	0	0	0	0	0	0	0	0	0	0	0	0	0	0	0	0	0	0	0	1	0	0	0	0	0	0	0	0	0	0	0	0	0	0	1	0	0	1	0	0	0	0
APPBP2	852	499	719	1	21	364	5	1	203	156	7	171	515	408	360	839	161	516	70	77	18	391	196	4	204	5	111	490	28	94	37	4	94	1	336	163	75	832	5	5	1185	1219	93	223	52	116	185	461	197
WNT9B	0	0	0	0	0	0	0	0	0	0	0	0	0	0	0	0	0	0	0	0	0	0	0	0	0	0	0	0	0	0	0	0	0	0	0	0	0	0	0	0	0	0	0	0	0	1	0	0	0
ADORA2B	1	0	0	0	0	0	0	0	0	0	0	0	0	0	0	1	0	0	0	0	0	0	0	0	0	0	0	0	0	0	1	0	0	0	0	0	0	0	0	1	0	0	0	0	0	0	0	0	0
NCOR1	763	449	590	261	834	572	128	625	185	362	847	774	268	250	302	610	1088	24	280	271	81	646	100	974	883	170	388	1698	7	33	185	99	154	137	975	1210	604	368	250	91	1265	565	189	6	18	329	452	402	15
TRPV2	1	4	377	118	480	278	1	0	74	57	1	2	219	0	301	231	106	1	1	73	0	2	1	5	1	1	1	1	0	1	37	1	134	0	0	1	9	366	1	1	157	0	1	3	1	0	1	68	266
CENPV	1	0	1	0	264	40	104	2	74	386	1	93	2	38	3	166	266	76	0	137	26	416	0	35	1	1	0	284	1	0	0	12	1	3	83	145	0	0	1	1	229	0	0	3	13	0	0	0	0
PCGF2	31	0	113	1	0	13	2	0	6	0	96	0	39	1	0	0	0	0	1	4	20	1	1	0	0	1	0	1	0	0	0	0	1	1	1	39	0	0	1	0	3	0	0	0	0	0	9	1	0
CWC25	0	218	1	2	51	11	1	2	37	174	2	1	9	593	1	77	141	1	1	21	10	1	0	0	0	0	1	1	1	16	44	3	3	1	0	3	18	60	202	1	740	1	166	0	1	0	3	0	175
1700001P01RIK	0	0	0	0	0	0	0	0	0	0	0	1	0	0	0	2	0	0	0	0	0	0	0	0	0	0	0	0	0	0	0	0	0	0	0	0	0	0	0	0	0	1	0	0	0	0	0	0	0
PIP4K2B	1	90	0	0	0	53	0	0	0	1	0	85	0	1	2	0	41	1	0	3	0	99	3	1	0	0	27	21	0	0	1	2	1	0	1	3	31	0	4	0	323	3	0	0	1	0	0	0	9
TRIM37	12	7	398	5	585	167	32	2	137	182	2	396	50	1068	8	255	400	250	43	38	4	5	2	13	108	45	4	9	9	74	213	145	281	292	652	444	12	296	97	7	859	6	11	311	4	6	176	3	205
YBX2	0	0	0	0	0	0	0	0	0	0	1	1	0	0	0	0	1	0	0	0	0	1	0	0	1	0	0	0	0	0	0	0	0	0	0	0	0	0	0	1	0	0	0	0	0	0	0	0	0
CTDNEP1	163	35	300	1	85	4	1	55	42	149	58	8	0	106	72	73	50	108	37	0	14	1	0	0	5	136	3	15	1	7	24	0	122	24	185	226	1	123	220	0	228	77	188	141	0	292	67	18	0
ELP5	110	244	1	648	597	504	493	2	173	348	171	150	37	110	1	184	1297	271	27	179	124	804	117	3	131	2	41	1658	3	1	349	184	43	113	1382	606	12	184	102	350	1061	749	380	28	119	3	1	2	534
SLC2A4	0	0	0	0	1	0	0	0	31	1	0	1	0	0	0	0	0	0	0	0	0	1	0	0	0	0	0	3	1	0	0	0	0	0	0	1	0	0	1	0	0	0	0	0	0	0	0	0	8
GABARAP	451	759	781	335	1179	426	307	615	235	211	562	532	382	347	584	684	548	663	175	93	71	573	185	324	127	424	510	995	209	85	249	237	231	97	1637	680	130	1103	506	395	483	908	159	580	236	513	191	477	928
CLDN7	0	0	0	0	0	0	0	0	0	0	0	0	0	0	0	0	0	0	0	0	0	0	0	0	1	0	0	0	2	0	0	0	0	1	0	0	0	0	0	0	0	0	0	0	0	0	0	0	0
2810408A11RIK	0	121	0	0	0	1	0	0	0	110	0	1	0	0	0	0	0	0	0	0	0	1	2	0	0	0	176	0	0	0	0	0	1	0	0	0	0	0	0	0	0	0	0	0	0	12	0	1	0
PHF23	0	282	127	1	119	185	0	1	48	128	0	78	291	88	0	5	112	5	83	25	8	0	74	0	95	1	86	172	0	24	185	3	39	57	309	144	0	37	0	0	240	224	125	1	0	0	1	28	0
ACADVL	0	144	0	0	112	47	224	0	45	19	2	302	144	0	0	104	110	119	1	40	47	2	0	1	0	152	21	2	1	41	153	0	56	49	646	2	1	2	2	180	853	224	0	0	0	0	0	0	124
DNAH11	0	0	2	0	1	5	0	0	2	1	1	3	0	1	0	1	0	1	0	0	0	1	0	0	3	2	0	0	3	0	1	1	0	1	0	2	1	0	0	1	0	0	0	1	0	0	0	1	1
G3BP1	1528	502	38	845	1333	1365	1361	833	583	594	670	1862	635	1371	900	388	1496	1666	403	503	483	1334	444	484	960	372	243	2574	237	188	409	269	212	735	3531	2093	373	850	1100	276	2966	1596	642	1008	485	606	483	205	577
ATOX1	180	352	154	538	361	430	272	3	178	353	457	720	148	254	160	396	446	419	58	104	72	899	155	111	363	136	211	1021	34	29	146	90	293	210	1081	749	466	635	593	153	774	278	300	226	143	107	125	86	298
GLRA2	0	0	1	0	0	0	0	0	0	0	0	0	0	0	0	0	1	0	0	0	0	0	0	0	0	0	0	1	0	0	0	0	0	0	0	0	0	0	0	0	0	0	0	0	0	0	0	1	0
SPARC	1	1	1	1	1	0	1	0	0	0	0	1	0	0	0	0	0	0	0	0	0	0	0	0	0	2	0	1	0	0	0	0	0	0	0	0	0	0	0	0	0	0	0	0	1	0	0	0	0
GLRA4	0	0	0	0	0	0	1	0	0	0	0	0	0	0	0	0	0	0	0	0	0	0	0	0	0	0	0	0	0	0	0	0	0	0	0	0	0	0	0	0	0	0	0	0	0	0	0	0	0
MIEF2	1	0	2	1	2	3	0	2	1	2	2	72	22	1	81	8	97	3	1	1	0	0	2	2	1	1	61	5	2	13	1	5	100	0	150	0	0	1	1	2	1	2	2	3	1	0	109	0	1
TBX3	2	2	0	0	1	2	1	2	1	1	3	1	1	1	0	0	0	1	0	2	2	3	1	3	1	0	1	1	4	1	0	1	1	1	2	1	1	0	2	0	0	2	3	2	3	0	0	0	2
MMP20	1	1	1	1	0	0	0	3	0	2	5	0	1	0	0	0	0	1	0	0	1	0	0	1	0	1	1	2	0	0	0	2	3	1	1	0	2	0	0	0	0	1	1	1	0	0	0	1	0
MMP7	0	0	0	0	1	0	0	0	0	0	1	0	0	0	0	0	0	0	0	0	0	0	0	0	0	0	0	0	0	0	0	0	0	0	0	0	0	0	0	1	0	0	0	0	0	0	0	0	0
CRHR1	0	0	0	0	0	0	0	0	0	0	0	0	0	0	1	0	0	0	0	0	0	0	0	0	0	0	0	0	0	0	0	0	0	0	0	1	0	0	0	0	0	0	0	0	0	0	0	0	0
DUSP14	0	0	0	0	0	0	0	0	0	0	0	0	0	0	0	0	0	0	0	0	0	0	0	0	0	0	0	0	0	0	0	0	0	0	0	0	0	0	0	0	0	0	0	0	0	0	0	0	0
TADA2A	0	23	0	1	2	3	0	0	264	235	114	106	1	0	2	406	220	200	0	22	0	0	199	2	24	46	2	1206	1	1	0	50	0	13	1	137	141	329	15	1	4	0	98	67	1	2	221	0	0
IKZF1	6	850	1111	439	1698	1769	714	271	392	920	549	2671	241	250	152	231	969	42	152	316	187	1198	242	1208	127	140	299	838	8	414	1021	96	575	674	3019	486	209	707	140	446	2006	307	346	558	177	1361	257	184	644
TCAF3	0	1	0	0	0	0	0	0	0	0	0	0	0	0	0	0	0	0	0	0	0	0	0	0	0	0	0	0	0	0	0	0	0	0	0	0	0	0	0	0	0	1	0	0	0	0	0	0	0
PNPO	305	0	306	379	325	0	61	0	29	90	251	1	1	0	396	2	2	1	0	0	19	1	141	3	6	648	2	0	2	30	0	0	232	68	206	289	1	138	29	0	307	1	284	1	5	1	1	472	2
COG1	1	2	64	110	875	146	228	0	84	1	369	1	0	1	0	1	126	78	134	23	12	0	0	1	206	0	6	1	0	32	36	30	3	0	1131	6	160	0	174	2	455	0	42	243	53	0	13	0	3
CBX1	254	515	127	40	517	111	5	3	302	209	420	628	287	39	287	692	378	236	212	142	26	256	82	3	536	72	31	611	91	63	298	127	183	39	723	463	122	62	111	74	701	779	375	321	220	270	215	25	121
CDK5RAP3	1	349	0	2	82	24	162	307	63	406	242	42	0	286	0	405	23	170	32	30	54	86	124	1	683	0	120	496	1	3	67	1	2	28	319	6	2	481	50	20	363	2	304	5	3	761	4	295	11
COPZ2	0	0	0	0	2	0	0	0	1	2	0	1	0	0	214	0	1	0	0	0	0	0	0	1	0	0	0	0	1	0	0	0	1	0	0	1	0	0	0	0	0	1	0	0	0	0	1	0	0
SLC25A39	293	1506	2	199	1159	281	819	4	224	703	538	853	348	745	150	649	632	106	159	160	128	916	79	0	434	177	51	646	75	155	342	112	149	371	667	580	265	304	393	7	835	985	356	180	27	3	7	84	283
SP2	1	0	1	153	27	29	111	1	0	80	1	27	0	0	111	0	59	103	0	29	22	47	0	64	26	8	0	1	0	0	16	29	1	0	0	220	1	102	76	1	7	2	64	15	2	336	0	10	73
AATF	252	175	0	5	1	121	402	238	248	7	3	976	194	204	777	163	548	162	2	119	128	331	136	281	174	1	0	761	9	50	222	82	2	134	378	8	125	563	143	4	226	539	183	175	63	2	5	34	80
LHX1	1	0	0	0	1	0	0	0	1	2	2	2	1	1	2	0	2	2	1	0	0	0	1	0	0	0	0	1	0	1	3	1	1	0	0	1	0	0	0	0	1	0	4	1	0	0	0	0	1
DYNC1H1	12	375	3	301	393	194	164	6	156	298	255	853	72	61	635	313	118	324	324	54	41	122	4	1	392	163	243	62	131	13	96	37	312	140	341	789	174	237	68	1	3	16	109	383	271	720	226	221	50
CPSF4L	0	0	0	0	0	0	0	0	0	0	0	1	0	0	0	0	0	0	1	0	0	0	0	0	1	0	0	0	0	0	0	0	0	0	0	1	0	0	0	0	0	0	2	0	0	0	0	0	0
PEX12	7	3	1	0	0	125	0	1	5	1	230	204	117	1	1	2	1	1	1	0	0	15	0	0	1	0	2	215	0	0	4	58	3	27	360	0	4	1	1	2	181	0	392	0	1	0	40	3	1
NDEL1	204	0	0	0	171	302	0	1	267	36	128	15	0	0	3	166	0	296	0	20	24	1	187	374	2	1	436	1	40	59	119	127	195	1	118	17	27	313	2	346	419	882	0	5	193	0	1	389	169
SLC25A35	0	0	0	0	0	0	0	0	81	173	0	0	0	0	0	0	0	0	0	1	0	183	1	0	1	0	0	9	1	0	0	0	0	0	0	0	0	0	0	0	0	0	0	0	0	0	0	0	0
ZBTB4	0	0	0	0	1	1	10	0	3	0	2	0	0	0	0	122	1	1	1	2	0	2	0	1	0	2	1	0	110	0	1	0	9	0	150	0	1	0	0	1	0	1	0	0	0	0	0	166	0
TNFSFM13	1	0	0	1	0	0	0	0	0	0	0	0	0	0	0	0	0	0	0	0	0	0	0	0	0	0	0	0	0	0	0	0	0	0	0	0	0	21	0	0	0	0	0	0	0	0	0	0	0
MPDU1	167	2	1	39	153	165	0	1	0	268	176	286	0	108	1	4	258	21	15	28	0	199	0	350	151	1	127	441	1	2	32	1	194	19	392	159	341	639	2	3	2	1	200	1	0	226	2	1	201
FXR2	0	0	69	43	51	0	1	1	32	74	0	214	1	0	1	44	136	2	17	19	15	8	18	4	75	20	55	296	3	5	0	0	1	34	204	85	175	1	90	1	2	1	1	58	1	1	0	0	9
ATP5G3	752	1150	390	423	2426	1475	912	183	1066	1769	343	2699	346	766	549	1375	2115	647	86	721	380	1413	199	270	519	372	380	3369	16	132	755	96	348	665	2259	2532	1011	1280	994	173	2391	961	1126	654	79	253	232	102	669
CD68	0	519	0	0	0	3	0	0	0	0	0	0	0	0	0	41	0	0	0	1	0	0	0	2	423	0	0	0	0	0	0	0	0	1	0	0	33	0	0	1	0	0	207	0	0	481	0	0	0
SLC35G3	1	0	0	0	0	0	0	0	0	0	0	0	0	0	0	0	0	0	0	0	0	0	0	0	0	0	0	0	1	0	0	0	0	0	0	0	0	0	0	0	0	0	0	0	0	0	0	0	0
ACSL1	1	30	3	1	684	214	209	3	152	144	267	310	49	1	1	129	334	290	0	3	108	425	0	71	246	174	18	444	3	14	8	70	0	202	1060	243	4	545	177	5	507	191	155	625	342	0	7	102	465
ABCA5	7	6	4	0	4	5	4	2	2	2	4	1	3	1	4	3	3	4	4	5	0	3	0	2	7	5	3	1	14	8	5	11	18	5	7	6	6	0	1	4	0	2	6	0	1	5	0	2	4
SMYD4	0	94	1	0	0	0	1	1	1	0	1	1	445	2	1	1	0	149	0	1	1	30	0	1	2	0	86	258	0	1	10	1	0	22	636	120	246	29	2	0	28	1	72	138	1	0	1	0	67
LSP1	3	654	391	2	2	2	3	3	2	3	1	2	490	0	701	0	2	2	94	2	2	4	94	2	3	0	7	4	189	70	3	2	4	1	1	9	3	2	3	1015	3	3	16	0	2	916	4	658	4
ZFYVE27	103	102	22	104	222	4	812	2	1	249	10	27	0	1	2	24	718	45	2	17	0	442	2	313	5	36	142	21	5	64	17	3	2	2	28	246	0	2	107	5	157	25	328	22	2	6	1	3	4
AVPI1	221	0	1	2	0	0	104	1	0	0	1	0	123	0	0	0	123	0	0	1	2	357	0	0	36	0	0	0	0	0	0	60	0	0	0	0	1	0	0	1	169	1	10	2	0	0	0	1	0
SFRP5	0	0	0	0	0	0	0	0	0	0	0	0	0	0	0	0	0	0	0	0	0	0	0	0	0	0	0	0	0	0	0	0	0	0	0	0	0	0	0	1	0	0	0	0	0	1	0	0	0
MYH11	9	3	4	13	4	18	3	3	6	5	8	5	28	7	13	4	10	0	3	9	1	7	4	5	16	3	14	8	13	7	17	5	5	24	11	1	1	0	1	0	0	1	0	1	1	0	1	0	0
RAD51D	284	0	2	203	284	131	0	1	52	1	6	201	0	242	0	354	135	263	4	0	2	1	431	304	10	1	180	465	0	1	200	0	0	104	470	1	62	514	3	1	902	467	114	519	1	20	237	3	258
FNDC8	0	0	1	0	0	0	0	1	10	0	1	0	0	0	1	0	0	0	0	0	0	0	0	0	0	0	0	0	0	0	0	0	0	0	0	0	0	0	0	0	1	0	0	0	0	2	0	0	0
UNC45B	0	0	0	0	1	0	0	0	1	1	3	1	0	2	0	2	0	0	0	0	0	1	0	1	0	1	1	0	1	0	1	0	1	0	0	0	0	1	0	0	2	0	0	3	2	0	0	1	0
PANK3	121	0	1	0	3	3	0	2	66	0	2	2	3	0	1	1	44	0	58	0	0	365	0	0	160	2	3	602	1	0	0	0	0	118	1	140	0	0	164	1	1	0	1	0	92	83	6	0	3
RARS	2	360	3	188	1298	509	860	1	306	13	450	684	1046	777	436	799	296	172	89	155	271	312	36	1	828	135	339	1769	1	125	536	205	165	200	1736	653	98	582	294	3	2440	527	397	4	1	470	60	8	378
WWC1	1	0	0	0	0	0	1	0	0	2	0	0	0	0	1	0	1	0	0	0	0	0	0	1	0	0	0	0	0	0	0	0	1	0	0	0	0	0	0	0	0	0	1	0	0	0	0	0	0
[truncated: 22,194 more rows]
[truncated: 725 more columns]
